# Supplementary material for: Bayes-Like Integration of a New Sensory Skill with Vision
Source: Sci Rep. 2018 Nov 15;8:16880. doi: 10.1038/s41598-018-35046-7 (PMC6237778; doi:10.1038/s41598-018-35046-7)
Supplement: Supplementary file 3 — Main Dataset [file 41598_2018_35046_MOESM3_ESM.xlsx]

## Sheet: Sheet1
Participant ID Number	Session	Trial Number	Trial Type	Triplet ID (Match with same from Part/Sess for comparison from AV to A or AV to V)	Target	Response	Center of Visual Cue	SD of Visual Cue (Log Scale)
1	1	0	2AFC	N/A	35	10	N/A	N/A
1	1	1	2AFC	N/A	35	10	N/A	N/A
1	1	2	2AFC	N/A	35	35	N/A	N/A
1	1	3	2AFC	N/A	10	10	N/A	N/A
1	1	4	2AFC	N/A	35	35	N/A	N/A
1	1	5	2AFC	N/A	35	35	N/A	N/A
1	1	6	2AFC	N/A	10	10	N/A	N/A
1	1	7	2AFC	N/A	10	10	N/A	N/A
1	1	8	2AFC	N/A	35	35	N/A	N/A
1	1	9	2AFC	N/A	10	10	N/A	N/A
1	1	10	2AFC	N/A	35	35	N/A	N/A
1	1	11	2AFC	N/A	35	35	N/A	N/A
1	1	12	2AFC	N/A	10	10	N/A	N/A
1	1	13	2AFC	N/A	35	35	N/A	N/A
1	1	14	2AFC	N/A	35	35	N/A	N/A
1	1	15	2AFC	N/A	35	35	N/A	N/A
1	1	16	2AFC	N/A	35	35	N/A	N/A
1	1	17	2AFC	N/A	35	35	N/A	N/A
1	1	18	2AFC	N/A	10	10	N/A	N/A
1	1	19	2AFC	N/A	10	10	N/A	N/A
1	1	20	2AFC	N/A	35	35	N/A	N/A
1	1	21	2AFC	N/A	10	10	N/A	N/A
1	1	22	2AFC	N/A	10	10	N/A	N/A
1	1	23	2AFC	N/A	10	10	N/A	N/A
1	1	24	2AFC	N/A	10	10	N/A	N/A
1	1	25	2AFC	N/A	10	10	N/A	N/A
1	1	26	2AFC	N/A	10	10	N/A	N/A
1	1	27	2AFC	N/A	35	35	N/A	N/A
1	1	28	2AFC	N/A	10	10	N/A	N/A
1	1	29	2AFC	N/A	35	35	N/A	N/A
1	1	30	2AFC	N/A	10	10	N/A	N/A
1	1	31	2AFC	N/A	35	35	N/A	N/A
1	1	32	2AFC	N/A	10	10	N/A	N/A
1	1	33	2AFC	N/A	10	10	N/A	N/A
1	1	34	2AFC	N/A	10	10	N/A	N/A
1	1	35	2AFC	N/A	10	10	N/A	N/A
1	1	36	2AFC	N/A	10	10	N/A	N/A
1	1	37	2AFC	N/A	35	35	N/A	N/A
1	1	38	2AFC	N/A	10	10	N/A	N/A
1	1	39	2AFC	N/A	35	35	N/A	N/A
1	1	40	2AFC	N/A	35	35	N/A	N/A
1	1	41	2AFC	N/A	10	10	N/A	N/A
1	1	42	2AFC	N/A	35	35	N/A	N/A
1	1	43	2AFC	N/A	35	35	N/A	N/A
1	1	44	2AFC	N/A	35	35	N/A	N/A
1	1	45	2AFC	N/A	10	10	N/A	N/A
1	1	46	2AFC	N/A	10	10	N/A	N/A
1	1	47	2AFC	N/A	10	10	N/A	N/A
1	1	48	2AFC	N/A	35	35	N/A	N/A
1	1	49	2AFC	N/A	35	35	N/A	N/A
1	1	50	3AFC	N/A	35	35	N/A	N/A
1	1	51	3AFC	N/A	22.5	22.5	N/A	N/A
1	1	52	3AFC	N/A	10	10	N/A	N/A
1	1	53	3AFC	N/A	22.5	22.5	N/A	N/A
1	1	54	3AFC	N/A	35	35	N/A	N/A
1	1	55	3AFC	N/A	22.5	22.5	N/A	N/A
1	1	56	3AFC	N/A	10	10	N/A	N/A
1	1	57	3AFC	N/A	35	35	N/A	N/A
1	1	58	3AFC	N/A	35	35	N/A	N/A
1	1	59	3AFC	N/A	35	35	N/A	N/A
1	1	60	3AFC	N/A	22.5	22.5	N/A	N/A
1	1	61	3AFC	N/A	10	10	N/A	N/A
1	1	62	3AFC	N/A	35	35	N/A	N/A
1	1	63	3AFC	N/A	10	10	N/A	N/A
1	1	64	3AFC	N/A	22.5	22.5	N/A	N/A
1	1	65	3AFC	N/A	22.5	22.5	N/A	N/A
1	1	66	3AFC	N/A	35	35	N/A	N/A
1	1	67	3AFC	N/A	22.5	22.5	N/A	N/A
1	1	68	3AFC	N/A	35	35	N/A	N/A
1	1	69	3AFC	N/A	35	35	N/A	N/A
1	1	70	3AFC	N/A	35	35	N/A	N/A
1	1	71	3AFC	N/A	35	35	N/A	N/A
1	1	72	3AFC	N/A	10	22.5	N/A	N/A
1	1	73	3AFC	N/A	10	10	N/A	N/A
1	1	74	3AFC	N/A	22.5	22.5	N/A	N/A
1	1	75	3AFC	N/A	35	35	N/A	N/A
1	1	76	3AFC	N/A	35	35	N/A	N/A
1	1	77	3AFC	N/A	35	35	N/A	N/A
1	1	78	3AFC	N/A	35	35	N/A	N/A
1	1	79	3AFC	N/A	22.5	22.5	N/A	N/A
1	1	80	3AFC	N/A	22.5	22.5	N/A	N/A
1	1	81	3AFC	N/A	35	35	N/A	N/A
1	1	82	3AFC	N/A	22.5	22.5	N/A	N/A
1	1	83	3AFC	N/A	35	35	N/A	N/A
1	1	84	3AFC	N/A	10	10	N/A	N/A
1	1	85	3AFC	N/A	10	10	N/A	N/A
1	1	86	3AFC	N/A	35	35	N/A	N/A
1	1	87	3AFC	N/A	22.5	22.5	N/A	N/A
1	1	88	3AFC	N/A	22.5	22.5	N/A	N/A
1	1	89	3AFC	N/A	22.5	22.5	N/A	N/A
1	1	90	3AFC	N/A	10	10	N/A	N/A
1	1	91	3AFC	N/A	22.5	22.5	N/A	N/A
1	1	92	3AFC	N/A	22.5	22.5	N/A	N/A
1	1	93	3AFC	N/A	35	35	N/A	N/A
1	1	94	3AFC	N/A	10	10	N/A	N/A
1	1	95	3AFC	N/A	10	10	N/A	N/A
1	1	96	3AFC	N/A	35	35	N/A	N/A
1	1	97	3AFC	N/A	22.5	35	N/A	N/A
1	1	98	3AFC	N/A	35	22.5	N/A	N/A
1	1	99	3AFC	N/A	35	35	N/A	N/A
1	1	100	3AFC	N/A	35	35	N/A	N/A
1	1	101	3AFC	N/A	10	10	N/A	N/A
1	1	102	3AFC	N/A	22.5	22.5	N/A	N/A
1	1	103	3AFC	N/A	22.5	22.5	N/A	N/A
1	1	104	3AFC	N/A	10	10	N/A	N/A
1	1	105	3AFC	N/A	10	10	N/A	N/A
1	1	106	3AFC	N/A	10	10	N/A	N/A
1	1	107	3AFC	N/A	22.5	22.5	N/A	N/A
1	1	108	3AFC	N/A	22.5	22.5	N/A	N/A
1	1	109	3AFC	N/A	35	35	N/A	N/A
1	1	110	3AFC	N/A	10	10	N/A	N/A
1	1	111	3AFC	N/A	22.5	22.5	N/A	N/A
1	1	112	3AFC	N/A	10	10	N/A	N/A
1	1	113	3AFC	N/A	22.5	22.5	N/A	N/A
1	1	114	3AFC	N/A	35	35	N/A	N/A
1	1	115	3AFC	N/A	10	10	N/A	N/A
1	1	116	3AFC	N/A	22.5	22.5	N/A	N/A
1	1	117	3AFC	N/A	35	35	N/A	N/A
1	1	118	3AFC	N/A	10	10	N/A	N/A
1	1	119	3AFC	N/A	10	10	N/A	N/A
1	1	120	3AFC	N/A	10	10	N/A	N/A
1	1	121	3AFC	N/A	22.5	22.5	N/A	N/A
1	1	122	3AFC	N/A	35	35	N/A	N/A
1	1	123	3AFC	N/A	22.5	35	N/A	N/A
1	1	124	3AFC	N/A	35	35	N/A	N/A
1	1	125	3AFC	N/A	10	10	N/A	N/A
1	1	126	3AFC	N/A	35	35	N/A	N/A
1	1	127	3AFC	N/A	35	35	N/A	N/A
1	1	128	3AFC	N/A	10	10	N/A	N/A
1	1	129	3AFC	N/A	22.5	22.5	N/A	N/A
1	1	130	3AFC	N/A	10	10	N/A	N/A
1	1	131	3AFC	N/A	22.5	22.5	N/A	N/A
1	1	132	3AFC	N/A	10	10	N/A	N/A
1	1	133	3AFC	N/A	22.5	22.5	N/A	N/A
1	1	134	3AFC	N/A	10	10	N/A	N/A
1	1	135	3AFC	N/A	35	35	N/A	N/A
1	1	136	3AFC	N/A	10	10	N/A	N/A
1	1	137	3AFC	N/A	10	10	N/A	N/A
1	1	138	3AFC	N/A	22.5	22.5	N/A	N/A
1	1	139	3AFC	N/A	10	10	N/A	N/A
1	1	140	3AFC	N/A	10	10	N/A	N/A
1	1	141	3AFC	N/A	10	10	N/A	N/A
1	1	142	3AFC	N/A	35	35	N/A	N/A
1	1	143	3AFC	N/A	22.5	35	N/A	N/A
1	1	144	3AFC	N/A	22.5	22.5	N/A	N/A
1	1	145	3AFC	N/A	10	10	N/A	N/A
1	1	146	3AFC	N/A	22.5	22.5	N/A	N/A
1	1	147	3AFC	N/A	22.5	22.5	N/A	N/A
1	1	148	3AFC	N/A	10	10	N/A	N/A
1	1	149	3AFC	N/A	35	35	N/A	N/A
1	1	150	5AFC	N/A	16.25	10	N/A	N/A
1	1	151	5AFC	N/A	16.25	16.25	N/A	N/A
1	1	152	5AFC	N/A	35	35	N/A	N/A
1	1	153	5AFC	N/A	22.5	16.25	N/A	N/A
1	1	154	5AFC	N/A	10	10	N/A	N/A
1	1	155	5AFC	N/A	28.75	22.5	N/A	N/A
1	1	156	5AFC	N/A	22.5	28.75	N/A	N/A
1	1	157	5AFC	N/A	10	10	N/A	N/A
1	1	158	5AFC	N/A	10	10	N/A	N/A
1	1	159	5AFC	N/A	16.25	10	N/A	N/A
1	1	160	5AFC	N/A	22.5	28.75	N/A	N/A
1	1	161	5AFC	N/A	35	35	N/A	N/A
1	1	162	5AFC	N/A	35	28.75	N/A	N/A
1	1	163	5AFC	N/A	16.25	22.5	N/A	N/A
1	1	164	5AFC	N/A	22.5	22.5	N/A	N/A
1	1	165	5AFC	N/A	35	35	N/A	N/A
1	1	166	5AFC	N/A	10	10	N/A	N/A
1	1	167	5AFC	N/A	10	10	N/A	N/A
1	1	168	5AFC	N/A	28.75	22.5	N/A	N/A
1	1	169	5AFC	N/A	16.25	22.5	N/A	N/A
1	1	170	5AFC	N/A	22.5	28.75	N/A	N/A
1	1	171	5AFC	N/A	10	10	N/A	N/A
1	1	172	5AFC	N/A	10	10	N/A	N/A
1	1	173	5AFC	N/A	16.25	16.25	N/A	N/A
1	1	174	5AFC	N/A	22.5	22.5	N/A	N/A
1	1	175	5AFC	N/A	22.5	22.5	N/A	N/A
1	1	176	5AFC	N/A	10	10	N/A	N/A
1	1	177	5AFC	N/A	16.25	16.25	N/A	N/A
1	1	178	5AFC	N/A	10	10	N/A	N/A
1	1	179	5AFC	N/A	10	10	N/A	N/A
1	1	180	5AFC	N/A	35	22.5	N/A	N/A
1	1	181	5AFC	N/A	22.5	22.5	N/A	N/A
1	1	182	5AFC	N/A	35	28.75	N/A	N/A
1	1	183	5AFC	N/A	28.75	35	N/A	N/A
1	1	184	5AFC	N/A	16.25	16.25	N/A	N/A
1	1	185	5AFC	N/A	22.5	16.25	N/A	N/A
1	1	186	5AFC	N/A	22.5	22.5	N/A	N/A
1	1	187	5AFC	N/A	16.25	16.25	N/A	N/A
1	1	188	5AFC	N/A	35	35	N/A	N/A
1	1	189	5AFC	N/A	10	10	N/A	N/A
1	1	190	5AFC	N/A	22.5	22.5	N/A	N/A
1	1	191	5AFC	N/A	10	10	N/A	N/A
1	1	192	5AFC	N/A	35	35	N/A	N/A
1	1	193	5AFC	N/A	35	35	N/A	N/A
1	1	194	5AFC	N/A	16.25	10	N/A	N/A
1	1	195	5AFC	N/A	28.75	35	N/A	N/A
1	1	196	5AFC	N/A	10	10	N/A	N/A
1	1	197	5AFC	N/A	22.5	22.5	N/A	N/A
1	1	198	5AFC	N/A	28.75	35	N/A	N/A
1	1	199	5AFC	N/A	35	28.75	N/A	N/A
1	1	200	5AFC	N/A	22.5	28.75	N/A	N/A
1	1	201	5AFC	N/A	10	10	N/A	N/A
1	1	202	5AFC	N/A	22.5	22.5	N/A	N/A
1	1	203	5AFC	N/A	22.5	22.5	N/A	N/A
1	1	204	5AFC	N/A	10	10	N/A	N/A
1	1	205	5AFC	N/A	28.75	16.25	N/A	N/A
1	1	206	5AFC	N/A	16.25	16.25	N/A	N/A
1	1	207	5AFC	N/A	16.25	16.25	N/A	N/A
1	1	208	5AFC	N/A	28.75	35	N/A	N/A
1	1	209	5AFC	N/A	10	10	N/A	N/A
1	1	210	5AFC	N/A	16.25	10	N/A	N/A
1	1	211	5AFC	N/A	16.25	16.25	N/A	N/A
1	1	212	5AFC	N/A	16.25	16.25	N/A	N/A
1	1	213	5AFC	N/A	22.5	35	N/A	N/A
1	1	214	5AFC	N/A	16.25	16.25	N/A	N/A
1	1	215	5AFC	N/A	28.75	35	N/A	N/A
1	1	216	5AFC	N/A	28.75	35	N/A	N/A
1	1	217	5AFC	N/A	10	10	N/A	N/A
1	1	218	5AFC	N/A	22.5	22.5	N/A	N/A
1	1	219	5AFC	N/A	35	28.75	N/A	N/A
1	1	220	5AFC	N/A	28.75	28.75	N/A	N/A
1	1	221	5AFC	N/A	10	10	N/A	N/A
1	1	222	5AFC	N/A	28.75	28.75	N/A	N/A
1	1	223	5AFC	N/A	35	22.5	N/A	N/A
1	1	224	5AFC	N/A	22.5	22.5	N/A	N/A
1	1	225	5AFC	N/A	22.5	22.5	N/A	N/A
1	1	226	5AFC	N/A	22.5	22.5	N/A	N/A
1	1	227	5AFC	N/A	28.75	22.5	N/A	N/A
1	1	228	5AFC	N/A	28.75	22.5	N/A	N/A
1	1	229	5AFC	N/A	10	16.25	N/A	N/A
1	1	230	5AFC	N/A	16.25	16.25	N/A	N/A
1	1	231	5AFC	N/A	22.5	22.5	N/A	N/A
1	1	232	5AFC	N/A	22.5	28.75	N/A	N/A
1	1	233	5AFC	N/A	10	16.25	N/A	N/A
1	1	234	5AFC	N/A	10	10	N/A	N/A
1	1	235	5AFC	N/A	35	22.5	N/A	N/A
1	1	236	5AFC	N/A	28.75	22.5	N/A	N/A
1	1	237	5AFC	N/A	35	28.75	N/A	N/A
1	1	238	5AFC	N/A	28.75	28.75	N/A	N/A
1	1	239	5AFC	N/A	28.75	28.75	N/A	N/A
1	1	240	5AFC	N/A	28.75	22.5	N/A	N/A
1	1	241	5AFC	N/A	22.5	22.5	N/A	N/A
1	1	242	5AFC	N/A	35	28.75	N/A	N/A
1	1	243	5AFC	N/A	35	35	N/A	N/A
1	1	244	5AFC	N/A	16.25	16.25	N/A	N/A
1	1	245	5AFC	N/A	35	28.75	N/A	N/A
1	1	246	5AFC	N/A	10	10	N/A	N/A
1	1	247	5AFC	N/A	35	28.75	N/A	N/A
1	1	248	5AFC	N/A	16.25	10	N/A	N/A
1	1	249	5AFC	N/A	28.75	35	N/A	N/A
1	1	250	5AFC	N/A	22.5	22.5	N/A	N/A
1	1	251	5AFC	N/A	35	28.75	N/A	N/A
1	1	252	5AFC	N/A	35	35	N/A	N/A
1	1	253	5AFC	N/A	22.5	28.75	N/A	N/A
1	1	254	5AFC	N/A	22.5	22.5	N/A	N/A
1	1	255	5AFC	N/A	35	28.75	N/A	N/A
1	1	256	5AFC	N/A	10	10	N/A	N/A
1	1	257	5AFC	N/A	16.25	10	N/A	N/A
1	1	258	5AFC	N/A	10	10	N/A	N/A
1	1	259	5AFC	N/A	10	10	N/A	N/A
1	1	260	5AFC	N/A	28.75	28.75	N/A	N/A
1	1	261	5AFC	N/A	28.75	22.5	N/A	N/A
1	1	262	5AFC	N/A	10	10	N/A	N/A
1	1	263	5AFC	N/A	10	10	N/A	N/A
1	1	264	5AFC	N/A	35	28.75	N/A	N/A
1	1	265	5AFC	N/A	35	35	N/A	N/A
1	1	266	5AFC	N/A	16.25	16.25	N/A	N/A
1	1	267	5AFC	N/A	28.75	28.75	N/A	N/A
1	1	268	5AFC	N/A	35	35	N/A	N/A
1	1	269	5AFC	N/A	28.75	28.75	N/A	N/A
1	1	270	5AFC	N/A	10	16.25	N/A	N/A
1	1	271	5AFC	N/A	16.25	22.5	N/A	N/A
1	1	272	5AFC	N/A	28.75	35	N/A	N/A
1	1	273	5AFC	N/A	22.5	28.75	N/A	N/A
1	1	274	5AFC	N/A	28.75	28.75	N/A	N/A
1	1	275	5AFC	N/A	10	10	N/A	N/A
1	1	276	5AFC	N/A	16.25	16.25	N/A	N/A
1	1	277	5AFC	N/A	28.75	28.75	N/A	N/A
1	1	278	5AFC	N/A	10	10	N/A	N/A
1	1	279	5AFC	N/A	35	35	N/A	N/A
1	1	280	5AFC	N/A	28.75	28.75	N/A	N/A
1	1	281	5AFC	N/A	35	28.75	N/A	N/A
1	1	282	5AFC	N/A	35	28.75	N/A	N/A
1	1	283	5AFC	N/A	16.25	16.25	N/A	N/A
1	1	284	5AFC	N/A	22.5	22.5	N/A	N/A
1	1	285	5AFC	N/A	28.75	35	N/A	N/A
1	1	286	5AFC	N/A	16.25	16.25	N/A	N/A
1	1	287	5AFC	N/A	28.75	28.75	N/A	N/A
1	1	288	5AFC	N/A	16.25	16.25	N/A	N/A
1	1	289	5AFC	N/A	16.25	16.25	N/A	N/A
1	1	290	5AFC	N/A	28.75	35	N/A	N/A
1	1	291	5AFC	N/A	35	35	N/A	N/A
1	1	292	5AFC	N/A	35	28.75	N/A	N/A
1	1	293	5AFC	N/A	22.5	28.75	N/A	N/A
1	1	294	5AFC	N/A	16.25	16.25	N/A	N/A
1	1	295	5AFC	N/A	22.5	22.5	N/A	N/A
1	1	296	5AFC	N/A	35	35	N/A	N/A
1	1	297	5AFC	N/A	16.25	16.25	N/A	N/A
1	1	298	5AFC	N/A	16.25	16.25	N/A	N/A
1	1	299	5AFC	N/A	28.75	22.5	N/A	N/A
1	2	300	2AFC	N/A	35	35	N/A	N/A
1	2	301	2AFC	N/A	35	35	N/A	N/A
1	2	302	2AFC	N/A	10	10	N/A	N/A
1	2	303	2AFC	N/A	35	35	N/A	N/A
1	2	304	2AFC	N/A	10	10	N/A	N/A
1	2	305	2AFC	N/A	10	10	N/A	N/A
1	2	306	2AFC	N/A	35	35	N/A	N/A
1	2	307	2AFC	N/A	10	10	N/A	N/A
1	2	308	3AFC	N/A	10	10	N/A	N/A
1	2	309	3AFC	N/A	35	35	N/A	N/A
1	2	310	3AFC	N/A	35	35	N/A	N/A
1	2	311	3AFC	N/A	10	10	N/A	N/A
1	2	312	3AFC	N/A	22.5	22.5	N/A	N/A
1	2	313	3AFC	N/A	35	35	N/A	N/A
1	2	314	3AFC	N/A	35	35	N/A	N/A
1	2	315	3AFC	N/A	22.5	22.5	N/A	N/A
1	2	316	3AFC	N/A	10	10	N/A	N/A
1	2	317	3AFC	N/A	10	10	N/A	N/A
1	2	318	3AFC	N/A	22.5	22.5	N/A	N/A
1	2	319	3AFC	N/A	22.5	22.5	N/A	N/A
1	2	320	5AFC	N/A	10	10	N/A	N/A
1	2	321	5AFC	N/A	28.75	35	N/A	N/A
1	2	322	5AFC	N/A	35	35	N/A	N/A
1	2	323	5AFC	N/A	22.5	22.5	N/A	N/A
1	2	324	5AFC	N/A	10	16.25	N/A	N/A
1	2	325	5AFC	N/A	10	10	N/A	N/A
1	2	326	5AFC	N/A	28.75	22.5	N/A	N/A
1	2	327	5AFC	N/A	16.25	22.5	N/A	N/A
1	2	328	5AFC	N/A	16.25	16.25	N/A	N/A
1	2	329	5AFC	N/A	35	22.5	N/A	N/A
1	2	330	5AFC	N/A	28.75	35	N/A	N/A
1	2	331	5AFC	N/A	28.75	28.75	N/A	N/A
1	2	332	5AFC	N/A	16.25	16.25	N/A	N/A
1	2	333	5AFC	N/A	16.25	22.5	N/A	N/A
1	2	334	5AFC	N/A	22.5	22.5	N/A	N/A
1	2	335	5AFC	N/A	35	35	N/A	N/A
1	2	336	5AFC	N/A	10	10	N/A	N/A
1	2	337	5AFC	N/A	22.5	22.5	N/A	N/A
1	2	338	5AFC	N/A	35	28.75	N/A	N/A
1	2	339	5AFC	N/A	22.5	28.75	N/A	N/A
1	2	340	Aud	N/A	12.5408	10	N/A	N/A
1	2	341	Aud	N/A	21.9211	20.9772	N/A	N/A
1	2	342	Aud	N/A	11.2834	14.9701	N/A	N/A
1	2	343	Aud	N/A	35	35	N/A	N/A
1	2	344	Aud	N/A	10.6759	10	N/A	N/A
1	2	345	Aud	N/A	18.1064	22.8279	N/A	N/A
1	2	346	Aud	N/A	23.1685	20.1583	N/A	N/A
1	2	347	Aud	N/A	12.8603	15.4695	N/A	N/A
1	2	348	Aud	N/A	18.5676	19.846	N/A	N/A
1	2	349	Aud	N/A	14.0793	13.8983	N/A	N/A
1	2	350	Aud	N/A	12.4779	10.0662	N/A	N/A
1	2	351	Aud	N/A	16.4557	20.1521	N/A	N/A
1	2	352	Aud	N/A	30.5543	35	N/A	N/A
1	2	353	Aud	N/A	31.1755	34.7907	N/A	N/A
1	2	354	Aud	N/A	21.7016	19.635	N/A	N/A
1	2	355	Aud	N/A	27.9089	34.9775	N/A	N/A
1	2	356	Aud	N/A	13.1217	10.0093	N/A	N/A
1	2	357	Aud	N/A	29.349	18.4806	N/A	N/A
1	2	358	Aud	N/A	13.3885	13.7603	N/A	N/A
1	2	359	Aud	N/A	15.7272	12.9426	N/A	N/A
1	2	360	Aud	N/A	25.6211	26.707	N/A	N/A
1	2	361	Aud	N/A	20.7409	20.5619	N/A	N/A
1	2	362	Aud	N/A	12.0461	10.0897	N/A	N/A
1	2	363	Aud	N/A	17.3921	13.9107	N/A	N/A
1	2	364	Aud	N/A	13.1879	12.2573	N/A	N/A
1	2	365	Aud	N/A	10.9479	10.0267	N/A	N/A
1	2	366	Aud	N/A	10.4107	10.0174	N/A	N/A
1	2	367	Aud	N/A	15.1067	16.2826	N/A	N/A
1	2	368	Aud	N/A	21.0563	17.7546	N/A	N/A
1	2	369	Aud	N/A	24.8592	19.6046	N/A	N/A
1	2	370	Aud	N/A	17.3048	22.2642	N/A	N/A
1	2	371	Aud	N/A	18.1977	18.1934	N/A	N/A
1	2	372	Aud	N/A	11.1704	10	N/A	N/A
1	2	373	Aud	N/A	16.1278	13.5437	N/A	N/A
1	2	374	Aud	N/A	17.4798	21.1503	N/A	N/A
1	2	375	Aud	N/A	14.7315	17.392	N/A	N/A
1	2	376	Aud	N/A	17.8351	21.0902	N/A	N/A
1	2	377	Aud	N/A	19.3302	25.8937	N/A	N/A
1	2	378	Aud	N/A	12.291	12.3523	N/A	N/A
1	2	379	Aud	N/A	22.1428	22.3664	N/A	N/A
1	2	380	Aud	N/A	25.2373	29.5632	N/A	N/A
1	2	381	Aud	N/A	17.9251	19.3878	N/A	N/A
1	2	382	Aud	N/A	11.6879	10	N/A	N/A
1	2	383	Aud	N/A	17.2179	18.3551	N/A	N/A
1	2	384	Aud	N/A	16.706	21.0448	N/A	N/A
1	2	385	Aud	N/A	26.8079	34.9494	N/A	N/A
1	2	386	Aud	N/A	15.3365	14.2646	N/A	N/A
1	2	387	Aud	N/A	20.2256	20.1117	N/A	N/A
1	2	388	Aud	N/A	31.4907	28.2053	N/A	N/A
1	2	389	Aud	N/A	31.019	30.1246	N/A	N/A
1	2	390	Aud	N/A	27.2156	21.8132	N/A	N/A
1	2	391	Aud	N/A	22.9365	20.5433	N/A	N/A
1	2	392	Aud	N/A	16.5387	15.7637	N/A	N/A
1	2	393	Aud	N/A	11.0031	11.1675	N/A	N/A
1	2	394	Aud	N/A	13.456	10.6207	N/A	N/A
1	2	395	Aud	N/A	20.9506	17.8998	N/A	N/A
1	2	396	Aud	N/A	10.8929	10	N/A	N/A
1	2	397	Aud	N/A	27.7688	19.5578	N/A	N/A
1	2	398	Aud	N/A	28.0497	28.4261	N/A	N/A
1	2	399	Aud	N/A	16.96	13.9142	N/A	N/A
1	2	400	Aud	N/A	21.4843	21.9099	N/A	N/A
1	2	401	Aud	N/A	12.7957	13.7061	N/A	N/A
1	2	402	Aud	N/A	10.4632	10	N/A	N/A
1	2	403	Aud	N/A	26.0107	21.4695	N/A	N/A
1	2	404	Aud	N/A	27.3528	26.2411	N/A	N/A
1	2	405	Aud	N/A	18.85	18.8315	N/A	N/A
1	2	406	Aud	N/A	19.9226	27.2714	N/A	N/A
1	2	407	Aud	N/A	19.7232	18.3268	N/A	N/A
1	2	408	Aud	N/A	15.1829	12.363	N/A	N/A
1	2	409	Aud	N/A	11.5128	10.7519	N/A	N/A
1	2	410	Aud	N/A	11.9255	11.4245	N/A	N/A
1	2	411	Aud	N/A	25.4925	28.4042	N/A	N/A
1	2	412	Aud	N/A	11.7468	11.7371	N/A	N/A
1	2	413	Aud	N/A	18.7554	15.3969	N/A	N/A
1	2	414	Aud	N/A	25.3646	26.285	N/A	N/A
1	2	415	Aud	N/A	19.5257	21.1518	N/A	N/A
1	2	416	Aud	N/A	32.293	29.6859	N/A	N/A
1	2	417	Aud	N/A	25.7503	31.207	N/A	N/A
1	2	418	Aud	N/A	28.9093	22.7911	N/A	N/A
1	2	419	Aud	N/A	27.079	29.7274	N/A	N/A
1	2	420	Aud	N/A	32.9494	24.4985	N/A	N/A
1	2	421	Aud	N/A	11.1144	11.7391	N/A	N/A
1	2	422	Aud	N/A	12.6041	10.9475	N/A	N/A
1	2	423	Aud	N/A	15.6483	11.9753	N/A	N/A
1	2	424	Aud	N/A	14.9555	12.28	N/A	N/A
1	2	425	Aud	N/A	29.9456	29.413	N/A	N/A
1	2	426	Aud	N/A	11.0586	11.3839	N/A	N/A
1	2	427	Aud	N/A	20.0231	19.5161	N/A	N/A
1	2	428	Aud	N/A	16.8749	17.2271	N/A	N/A
1	2	429	Aud	N/A	34.6496	28.1069	N/A	N/A
1	2	430	Aud	N/A	29.6458	29.5848	N/A	N/A
1	2	431	Aud	N/A	26.2738	22.0766	N/A	N/A
1	2	432	Aud	N/A	14.8058	14.0636	N/A	N/A
1	2	433	Aud	N/A	33.6192	23.0652	N/A	N/A
1	2	434	Aud	N/A	33.1156	31.3725	N/A	N/A
1	2	435	Aud	N/A	20.1241	21.2378	N/A	N/A
1	2	436	Aud	N/A	31.9696	32.3394	N/A	N/A
1	2	437	Aud	N/A	13.2544	14.8436	N/A	N/A
1	2	438	Aud	N/A	10.8383	11.9696	N/A	N/A
1	2	439	Aud	N/A	10.1521	10	N/A	N/A
1	2	440	Aud	N/A	24.3639	20.7379	N/A	N/A
1	2	441	Aud	N/A	30.7084	23.5729	N/A	N/A
1	2	442	Aud	N/A	16.6221	14.5033	N/A	N/A
1	2	443	Aud	N/A	25.1106	20.9988	N/A	N/A
1	2	444	Aud	N/A	10.2033	10.7635	N/A	N/A
1	2	445	Aud	N/A	24.4868	22.2033	N/A	N/A
1	2	446	Aud	N/A	12.9903	12.3007	N/A	N/A
1	2	447	Aud	N/A	10.516	10	N/A	N/A
1	2	448	Aud	N/A	18.9451	18.6812	N/A	N/A
1	2	449	Aud	N/A	30.2484	26.4527	N/A	N/A
1	2	450	Aud	N/A	26.6733	30.4427	N/A	N/A
1	2	451	Aud	N/A	14.2217	11.9994	N/A	N/A
1	2	452	Aud	N/A	14.6575	15.3728	N/A	N/A
1	2	453	Aud	N/A	15.4138	15.7874	N/A	N/A
1	2	454	Aud	N/A	19.0406	17.619	N/A	N/A
1	2	455	Aud	N/A	11.8061	12.047	N/A	N/A
1	2	456	Aud	N/A	10.0504	10	N/A	N/A
1	2	457	Aud	N/A	20.4302	19.7758	N/A	N/A
1	2	458	Aud	N/A	24.6103	20.7509	N/A	N/A
1	2	459	Aud	N/A	34.3027	29.7575	N/A	N/A
1	2	460	Aud	N/A	11.2268	10	N/A	N/A
1	2	461	Aud	N/A	24.2416	20.2852	N/A	N/A
1	2	462	Aud	N/A	33.7888	32.3705	N/A	N/A
1	2	463	Aud	N/A	31.8092	31.9578	N/A	N/A
1	2	464	Aud	N/A	23.5208	24.9592	N/A	N/A
1	2	465	Aud	N/A	19.8226	21.5383	N/A	N/A
1	2	466	Aud	N/A	15.0309	11.83	N/A	N/A
1	2	467	Aud	N/A	23.8785	19.7859	N/A	N/A
1	2	468	Aud	N/A	10.1011	10	N/A	N/A
1	2	469	Aud	N/A	10.7839	10.205	N/A	N/A
1	2	470	Aud	N/A	22.0316	35	N/A	N/A
1	2	471	Aud	N/A	26.4063	30.5795	N/A	N/A
1	2	472	Aud	N/A	21.3765	22.3195	N/A	N/A
1	2	473	Aud	N/A	14.0086	12.3945	N/A	N/A
1	2	474	Aud	N/A	29.0551	34.4745	N/A	N/A
1	2	475	Aud	N/A	15.4916	14.3383	N/A	N/A
1	2	476	Aud	N/A	12.1068	10	N/A	N/A
1	2	477	Aud	N/A	23.2853	21.2002	N/A	N/A
1	2	478	Aud	N/A	33.2827	29.5315	N/A	N/A
1	2	479	Aud	N/A	22.2545	22.7073	N/A	N/A
1	2	480	Aud	N/A	16.7902	17.2911	N/A	N/A
1	2	481	Aud	N/A	11.3403	10	N/A	N/A
1	2	482	Aud	N/A	13.0559	10	N/A	N/A
1	2	483	Aud	N/A	16.2909	19.3788	N/A	N/A
1	2	484	Aud	N/A	28.6199	22.3726	N/A	N/A
1	2	485	Aud	N/A	33.4505	30.3254	N/A	N/A
1	2	486	Aud	N/A	13.7988	12.2061	N/A	N/A
1	2	487	Aud	N/A	13.6606	12.6867	N/A	N/A
1	2	488	Aud	N/A	10.3065	10	N/A	N/A
1	2	489	Aud	N/A	10.7298	10.1274	N/A	N/A
1	2	490	Aud	N/A	11.455	10	N/A	N/A
1	2	491	Aud	N/A	27.4908	28.2084	N/A	N/A
1	2	492	Aud	N/A	13.8684	10	N/A	N/A
1	2	493	Aud	N/A	22.3667	20.29	N/A	N/A
1	2	494	Aud	N/A	11.9856	13.0585	N/A	N/A
1	2	495	Aud	N/A	31.6496	19.8632	N/A	N/A
1	2	496	Aud	N/A	14.2934	12.8164	N/A	N/A
1	2	497	Aud	N/A	32.1309	29.6861	N/A	N/A
1	2	498	Aud	N/A	19.6242	17.5816	N/A	N/A
1	2	499	Aud	N/A	16.0469	15.0158	N/A	N/A
1	2	500	Aud	N/A	16.3731	18.6956	N/A	N/A
1	2	501	Aud	N/A	12.3529	10	N/A	N/A
1	2	502	Aud	N/A	26.5395	29.2344	N/A	N/A
1	2	503	Aud	N/A	12.1679	15.0902	N/A	N/A
1	2	504	Aud	N/A	22.8214	24.6646	N/A	N/A
1	2	505	Aud	N/A	17.7456	19.5866	N/A	N/A
1	2	506	Aud	N/A	13.5239	11.7931	N/A	N/A
1	2	507	Aud	N/A	19.1367	23.0711	N/A	N/A
1	2	508	Aud	N/A	13.3213	14.9188	N/A	N/A
1	2	509	Aud	N/A	28.4762	31.9051	N/A	N/A
1	2	510	Aud	N/A	25.8802	31.6425	N/A	N/A
1	2	511	Aud	N/A	34.1305	31.1468	N/A	N/A
1	2	512	Aud	N/A	23.9989	22.6786	N/A	N/A
1	2	513	Aud	N/A	17.6566	16.753	N/A	N/A
1	2	514	Aud	N/A	10.569	12.8764	N/A	N/A
1	2	515	Aud	N/A	26.9431	21.1954	N/A	N/A
1	2	516	Aud	N/A	11.5709	10	N/A	N/A
1	2	517	Aud	N/A	24.7344	28.2932	N/A	N/A
1	2	518	Aud	N/A	29.2017	24.527	N/A	N/A
1	2	519	Aud	N/A	17.568	23.6478	N/A	N/A
1	2	520	Aud	N/A	32.6195	27.7683	N/A	N/A
1	2	521	Aud	N/A	21.5927	22.09	N/A	N/A
1	2	522	Aud	N/A	23.6394	31.4773	N/A	N/A
1	2	523	Aud	N/A	30.8633	22.6539	N/A	N/A
1	2	524	Aud	N/A	13.9383	12.4007	N/A	N/A
1	2	525	Aud	N/A	14.438	14.8412	N/A	N/A
1	2	526	Aud	N/A	15.8862	16.5048	N/A	N/A
1	2	527	Aud	N/A	30.0966	23.5523	N/A	N/A
1	2	528	Aud	N/A	22.4795	28.9475	N/A	N/A
1	2	529	Aud	N/A	12.6676	16.9341	N/A	N/A
1	2	530	Aud	N/A	16.2092	12.0566	N/A	N/A
1	2	531	Aud	N/A	24.9846	20.9193	N/A	N/A
1	2	532	Aud	N/A	14.3655	15.0106	N/A	N/A
1	2	533	Aud	N/A	20.3276	30.3476	N/A	N/A
1	2	534	Aud	N/A	23.4028	28.9006	N/A	N/A
1	2	535	Aud	N/A	27.6295	23.303	N/A	N/A
1	2	536	Aud	N/A	28.7642	26.5053	N/A	N/A
1	2	537	Aud	N/A	34.4757	26.4154	N/A	N/A
1	2	538	Aud	N/A	20.6368	21.6342	N/A	N/A
1	2	539	Aud	N/A	15.2595	13.7464	N/A	N/A
1	2	540	Aud	N/A	18.0155	19.4495	N/A	N/A
1	2	541	Aud	N/A	18.6613	23.0893	N/A	N/A
1	2	542	Aud	N/A	21.8111	23.4052	N/A	N/A
1	2	543	Aud	N/A	20.8455	28.0801	N/A	N/A
1	2	544	Aud	N/A	14.584	12.9369	N/A	N/A
1	2	545	Aud	N/A	10.2547	10	N/A	N/A
1	2	546	Aud	N/A	12.9252	11.2317	N/A	N/A
1	2	547	Aud	N/A	11.6292	12.5493	N/A	N/A
1	2	548	Aud	N/A	10.6223	12.0778	N/A	N/A
1	2	549	Aud	N/A	15.5697	12.8745	N/A	N/A
1	2	550	Aud	N/A	14.1503	14.7622	N/A	N/A
1	2	551	Aud	N/A	33.9592	27.0303	N/A	N/A
1	2	552	Aud	N/A	30.401	32.4119	N/A	N/A
1	2	553	Aud	N/A	21.2692	21.023	N/A	N/A
1	2	554	Aud	N/A	20.5332	19.7154	N/A	N/A
1	2	555	Aud	N/A	29.497	19.3511	N/A	N/A
1	2	556	Aud	N/A	12.7315	10.8005	N/A	N/A
1	2	557	Aud	N/A	15.9664	13.4139	N/A	N/A
1	2	558	Aud	N/A	12.2293	10	N/A	N/A
1	2	559	Aud	N/A	14.8804	12.5566	N/A	N/A
1	2	560	Aud	N/A	29.7953	19.755	N/A	N/A
1	2	561	Aud	N/A	32.7841	28.5935	N/A	N/A
1	2	562	Aud	N/A	11.8656	11.1671	N/A	N/A
1	2	563	Aud	N/A	17.1315	17.0065	N/A	N/A
1	2	564	Aud	N/A	14.5108	14.1829	N/A	N/A
1	2	565	Aud	N/A	28.1911	29.5307	N/A	N/A
1	2	566	Aud	N/A	12.4153	12.4202	N/A	N/A
1	2	567	Aud	N/A	24.12	28.5889	N/A	N/A
1	2	568	Aud	N/A	10	10	N/A	N/A
1	2	569	Aud	N/A	23.0522	21.2535	N/A	N/A
1	2	570	Aud	N/A	18.4744	18.5354	N/A	N/A
1	2	571	Aud	N/A	22.7069	17.461	N/A	N/A
1	2	572	Aud	N/A	34.8244	31.0566	N/A	N/A
1	2	573	Aud	N/A	13.5921	12.6552	N/A	N/A
1	2	574	Aud	N/A	13.7295	10.2172	N/A	N/A
1	2	575	Aud	N/A	10.3585	10	N/A	N/A
1	2	576	Aud	N/A	18.3817	19.4594	N/A	N/A
1	2	577	Aud	N/A	32.4558	28.7973	N/A	N/A
1	2	578	Aud	N/A	26.1419	31.8567	N/A	N/A
1	2	579	Aud	N/A	19.2332	19.0722	N/A	N/A
1	2	580	Aud	N/A	17.0456	14.1639	N/A	N/A
1	2	581	Aud	N/A	21.1625	20.614	N/A	N/A
1	2	582	Aud	N/A	11.3975	14.7314	N/A	N/A
1	2	583	Aud	N/A	28.3333	28.0875	N/A	N/A
1	2	584	Aud	N/A	15.8065	14.9406	N/A	N/A
1	2	585	Aud	N/A	19.4277	21.9774	N/A	N/A
1	2	586	Aud	N/A	18.2895	22.0461	N/A	N/A
1	2	587	Aud	N/A	22.5929	17.9564	N/A	N/A
1	2	588	Aud	N/A	31.3327	32.9067	N/A	N/A
1	2	589	Aud	N/A	23.7587	24.4573	N/A	N/A
1	2	590	Vis	N/A	19.2255	29.8871	25	0.13132
1	2	591	Vis	N/A	34.7128	32.9939	30	0.13132
1	2	592	Vis	N/A	10	15.6953	12	0.13132
1	2	593	Vis	N/A	22.1061	16.7901	17	0.13132
1	2	594	Vis	N/A	25.6529	28.771	28	0.13132
1	2	595	Both	N/A	14.1894	12.1795	13	0.13132
1	2	596	Both	N/A	13.7916	14.7087	14.2	0.13132
1	2	597	Both	N/A	26.7913	32.1373	31	0.13132
1	2	598	Both	N/A	31.1566	24.3321	25.4	0.13132
1	2	599	Both	N/A	20.5922	24.3714	20	0.13132
1	3	600	2AFC	N/A	35	35	N/A	N/A
1	3	601	2AFC	N/A	35	35	N/A	N/A
1	3	602	2AFC	N/A	35	35	N/A	N/A
1	3	603	2AFC	N/A	35	35	N/A	N/A
1	3	604	2AFC	N/A	10	10	N/A	N/A
1	3	605	2AFC	N/A	10	10	N/A	N/A
1	3	606	2AFC	N/A	10	10	N/A	N/A
1	3	607	2AFC	N/A	10	10	N/A	N/A
1	3	608	3AFC	N/A	35	35	N/A	N/A
1	3	609	3AFC	N/A	22.5	22.5	N/A	N/A
1	3	610	3AFC	N/A	10	10	N/A	N/A
1	3	611	3AFC	N/A	35	35	N/A	N/A
1	3	612	3AFC	N/A	22.5	22.5	N/A	N/A
1	3	613	3AFC	N/A	10	10	N/A	N/A
1	3	614	3AFC	N/A	35	35	N/A	N/A
1	3	615	3AFC	N/A	10	10	N/A	N/A
1	3	616	3AFC	N/A	22.5	10	N/A	N/A
1	3	620	5AFC	N/A	35	35	N/A	N/A
1	3	621	5AFC	N/A	28.75	35	N/A	N/A
1	3	622	5AFC	N/A	22.5	22.5	N/A	N/A
1	3	623	5AFC	N/A	10	10	N/A	N/A
1	3	624	5AFC	N/A	22.5	22.5	N/A	N/A
1	3	625	5AFC	N/A	10	10	N/A	N/A
1	3	626	5AFC	N/A	10	10	N/A	N/A
1	3	627	5AFC	N/A	28.75	28.75	N/A	N/A
1	3	628	5AFC	N/A	35	35	N/A	N/A
1	3	629	5AFC	N/A	28.75	28.75	N/A	N/A
1	3	630	5AFC	N/A	28.75	28.75	N/A	N/A
1	3	631	5AFC	N/A	16.25	16.25	N/A	N/A
1	3	632	5AFC	N/A	16.25	16.25	N/A	N/A
1	3	633	5AFC	N/A	16.25	16.25	N/A	N/A
1	3	634	5AFC	N/A	10	10	N/A	N/A
1	3	635	5AFC	N/A	22.5	28.75	N/A	N/A
1	3	636	5AFC	N/A	22.5	28.75	N/A	N/A
1	3	637	5AFC	N/A	35	28.75	N/A	N/A
1	3	638	5AFC	N/A	35	35	N/A	N/A
1	3	639	5AFC	N/A	16.25	16.25	N/A	N/A
1	3	640	Aud	1	11.0197	14.2795	N/A	N/A
1	3	641	Vis	34	14.4953	19.5084	16.8108	0.13132
1	3	642	Both	43	17.1823	17.1389	19.2887	0.13132
1	3	643	Aud	50	21.981	16.5611	N/A	N/A
1	3	644	Vis	21	10.9674	15.1974	13.7827	0.13132
1	3	645	Both	50	21.981	25.4403	21.4659	0.13132
1	3	646	Aud	32	16.499	13.9531	N/A	N/A
1	3	647	Vis	77	32.861	31.3489	32.426	0.13132
1	3	648	Both	64	27.2361	25.8253	26.5851	0.13132
1	3	649	Aud	62	24.9443	26.7555	N/A	N/A
1	3	650	Vis	71	32.3379	27.7158	29.5858	0.13132
1	3	651	Both	57	27.6783	27.2508	23.8888	0.13132
1	3	652	Aud	18	14.1497	14.4797	N/A	N/A
1	3	653	Vis	55	26.0017	27.6692	23.1699	0.13132
1	3	654	Both	78	34.7097	34.9226	32.9252	0.13132
1	3	655	Aud	26	19.3847	19.6783	N/A	N/A
1	3	656	Vis	29	17.5881	15.4607	15.5745	0.13132
1	3	657	Both	21	10.9674	14.7829	13.7827	0.13132
1	3	658	Aud	63	28.7802	28.4966	N/A	N/A
1	3	659	Vis	26	19.3847	13.9505	14.8768	0.13132
1	3	660	Both	61	27.4332	35	25.3941	0.13132
1	3	661	Aud	21	10.9674	10	N/A	N/A
1	3	662	Vis	32	16.499	15.0172	16.3049	0.13132
1	3	663	Both	41	19.3124	19.7941	18.7083	0.13132
1	3	664	Aud	70	30.3719	35	N/A	N/A
1	3	665	Vis	58	28.3059	32.5666	24.2565	0.13132
1	3	666	Both	11	10.7745	10	11.83	0.13132
1	3	667	Aud	14	12.4441	10.2593	N/A	N/A
1	3	668	Vis	33	18.3791	17.2594	16.556	0.13132
1	3	669	Both	71	32.3379	28.9669	29.5858	0.13132
1	3	670	Aud	36	16.926	18.746	N/A	N/A
1	3	671	Vis	42	20.1065	17.361	18.9963	0.13132
1	3	672	Both	28	15.9647	14.896	15.3384	0.13132
1	3	673	Aud	49	19.973	17.9528	N/A	N/A
1	3	674	Vis	25	17.2678	19.781	14.6512	0.13132
1	3	675	Both	79	29.5512	35	33.4321	0.13132
1	3	676	Aud	7	10.1602	10.915	N/A	N/A
1	3	677	Vis	67	23.1095	31.9994	27.8319	0.13132
1	3	678	Both	80	29.7014	28.3845	33.9467	0.13132
1	3	679	Aud	60	23.4077	25.4694	N/A	N/A
1	3	680	Vis	15	13.7378	13.2247	12.5755	0.13132
1	3	681	Both	16	14.2956	16.9355	12.7691	0.13132
1	3	682	Aud	40	18.5703	19.0376	N/A	N/A
1	3	683	Vis	81	33.5313	35	34.4693	0.13132
1	3	684	Both	6	15.0775	10.9932	10.96	0.13132
1	3	685	Aud	15	13.7378	13.7099	N/A	N/A
1	3	686	Vis	54	26.0888	22.6064	22.8186	0.13132
1	3	687	Both	9	11.4065	10	11.474	0.13132
1	3	688	Aud	6	15.0775	12.0023	N/A	N/A
1	3	689	Vis	79	29.5512	27.793	33.4321	0.13132
1	3	690	Both	3	12.8459	13.5151	10.469	0.13132
1	3	691	Aud	61	27.4332	28.3794	N/A	N/A
1	3	692	Vis	28	15.9647	13.7701	15.3384	0.13132
1	3	693	Both	49	19.973	20.3003	21.1404	0.13132
1	3	694	Aud	46	16.4237	15.7581	N/A	N/A
1	3	695	Vis	46	16.4237	22.5817	20.1934	0.13132
1	3	696	Both	69	26.4377	28.3282	28.6955	0.13132
1	3	697	Aud	81	33.5313	28.0307	N/A	N/A
1	3	698	Vis	56	20.8314	25.069	23.5266	0.13132
1	3	699	Both	8	12.001	10.495	11.3	0.13132
1	3	700	Aud	42	20.1065	19.8379	N/A	N/A
1	3	701	Vis	69	26.4377	24.2858	28.6955	0.13132
1	3	702	Both	59	21.6696	23.4592	24.63	0.13132
1	3	703	Aud	47	21.4284	20.3562	N/A	N/A
1	3	704	Vis	82	24.9554	27.9505	35	0.13132
1	3	705	Both	18	14.1497	12.3285	13.1653	0.13132
1	3	706	Aud	2	11.2163	13.421	N/A	N/A
1	3	707	Vis	37	16.7699	16.5793	17.5992	0.13132
1	3	708	Both	7	10.1602	10	11.1287	0.13132
1	3	709	Aud	20	13.3855	10	N/A	N/A
1	3	710	Vis	1	11.0197	11.3041	10.1539	0.13132
1	3	711	Both	27	15.8546	14.5049	15.1058	0.13132
1	3	712	Aud	4	13.393	14.5792	N/A	N/A
1	3	713	Vis	35	18.2264	13.2139	17.0696	0.13132
1	3	714	Both	0	10.1156	10	10	0.13132
1	3	715	Aud	11	10.7745	10	N/A	N/A
1	3	716	Vis	20	13.3855	14.5778	13.5737	0.13132
1	3	717	Both	76	34.2705	35	31.9344	0.13132
1	3	718	Aud	5	10.8952	10	N/A	N/A
1	3	719	Vis	76	34.2705	35	31.9344	0.13132
1	3	720	Both	40	18.5703	17.5908	18.4246	0.13132
1	3	721	Aud	48	19.0473	18.7007	N/A	N/A
1	3	722	Vis	3	12.8459	11.3057	10.469	0.13132
1	3	723	Both	33	18.3791	15.1923	16.556	0.13132
1	3	724	Aud	56	20.8314	17.3026	N/A	N/A
1	3	725	Vis	49	19.973	18.4144	21.1404	0.13132
1	3	726	Both	22	12.6301	13.4882	13.9949	0.13132
1	3	727	Aud	23	11.9823	10	N/A	N/A
1	3	728	Vis	65	25.3212	30.706	26.9944	0.13132
1	3	729	Both	48	19.0473	20.7532	20.8199	0.13132
1	3	730	Aud	79	29.5512	35	N/A	N/A
1	3	731	Vis	36	16.926	19.7408	17.3324	0.13132
1	3	732	Both	24	13.8147	13.5541	14.4291	0.13132
1	3	733	Aud	53	22.4712	24.3839	N/A	N/A
1	3	734	Vis	30	18.2094	18.255	15.8143	0.13132
1	3	735	Both	72	31.3536	25.9883	30.0413	0.13132
1	3	736	Aud	10	10.871	10	N/A	N/A
1	3	737	Vis	5	10.8952	10.9178	10.7938	0.13132
1	3	738	Both	10	10.871	10	11.6506	0.13132
1	3	739	Aud	17	11.8928	10.3182	N/A	N/A
1	3	740	Vis	62	24.9443	26.6378	25.7851	0.13132
1	3	741	Both	4	13.393	10.4317	10.6302	0.13132
1	3	742	Aud	22	12.6301	11.134	N/A	N/A
1	3	743	Vis	0	10.1156	11.4759	10	0.13132
1	3	744	Both	68	27.2875	35	28.2604	0.13132
1	3	745	Aud	3	12.8459	14.2375	N/A	N/A
1	3	746	Vis	53	22.4712	24.4714	22.4726	0.13132
1	3	747	Both	32	16.499	17.5597	16.3049	0.13132
1	3	748	Aud	38	17.5208	18.1722	N/A	N/A
1	3	749	Vis	23	11.9823	14.3539	14.2103	0.13132
1	3	750	Both	1	11.0197	10	10.1539	0.13132
1	3	751	Aud	29	17.5881	16.0619	N/A	N/A
1	3	752	Vis	31	15.4294	16.9863	16.0577	0.13132
1	3	753	Both	38	17.5208	15.6818	17.8702	0.13132
1	3	754	Aud	73	29.4621	30.4697	N/A	N/A
1	3	755	Vis	66	23.3947	24.8095	27.41	0.13132
1	3	756	Both	81	33.5313	35	34.4693	0.13132
1	3	757	Aud	75	26.2346	35	N/A	N/A
1	3	758	Vis	19	12.5082	14.7011	13.3679	0.13132
1	3	759	Both	51	21.6249	19.4539	21.7964	0.13132
1	3	760	Aud	24	13.8147	15.513	N/A	N/A
1	3	761	Vis	72	31.3536	29.5221	30.0413	0.13132
1	3	762	Both	26	19.3847	19.5868	14.8768	0.13132
1	3	763	Aud	58	28.3059	18.6016	N/A	N/A
1	3	764	Vis	41	19.3124	18.8091	18.7083	0.13132
1	3	765	Both	19	12.5082	10	13.3679	0.13132
1	3	766	Aud	45	17.2717	14.1955	N/A	N/A
1	3	767	Vis	61	27.4332	25.8096	25.3941	0.13132
1	3	768	Both	42	20.1065	18.3816	18.9963	0.13132
1	3	769	Aud	12	12.3539	11.6977	N/A	N/A
1	3	770	Vis	38	17.5208	22.941	17.8702	0.13132
1	3	771	Both	75	26.2346	27.8348	31.4502	0.13132
1	3	772	Aud	57	27.6783	31.3595	N/A	N/A
1	3	773	Vis	74	34.3743	27.9364	30.9734	0.13132
1	3	774	Both	17	11.8928	10	12.9657	0.13132
1	3	775	Aud	19	12.5082	11.1409	N/A	N/A
1	3	776	Vis	52	26.5717	22.0635	22.1319	0.13132
1	3	777	Both	12	12.3539	10	12.0121	0.13132
1	3	778	Aud	8	12.001	11.0446	N/A	N/A
1	3	779	Vis	9	11.4065	13.3142	11.474	0.13132
1	3	780	Both	67	23.1095	19.8982	27.8319	0.13132
1	3	781	Aud	25	17.2678	18.0099	N/A	N/A
1	3	782	Vis	13	11.2791	11.4628	12.197	0.13132
1	3	783	Both	23	11.9823	14.2704	14.2103	0.13132
1	3	784	Aud	51	21.6249	27.388	N/A	N/A
1	3	785	Vis	73	29.4621	29.7877	30.5038	0.13132
1	3	786	Both	34	14.4953	13.231	16.8108	0.13132
1	3	787	Aud	44	15.0321	14.2053	N/A	N/A
1	3	788	Vis	45	17.2717	21.0092	19.8872	0.13132
1	3	789	Both	37	16.7699	17.3757	17.5992	0.13132
1	3	790	Aud	33	18.3791	17.9319	N/A	N/A
1	3	791	Vis	78	34.7097	28.0668	32.9252	0.13132
1	3	792	Both	30	18.2094	17.5018	15.8143	0.13132
1	3	793	Aud	35	18.2264	18.8773	N/A	N/A
1	3	794	Vis	18	14.1497	13.7516	13.1653	0.13132
1	3	795	Both	55	26.0017	25.2831	23.1699	0.13132
1	3	796	Aud	65	25.3212	25.9396	N/A	N/A
1	3	797	Vis	17	11.8928	14.5938	12.9657	0.13132
1	3	798	Both	66	23.3947	30.3469	27.41	0.13132
1	3	799	Aud	66	23.3947	24.9118	N/A	N/A
1	3	800	Vis	10	10.871	13.0315	11.6506	0.13132
1	3	801	Both	63	28.7802	27.5789	26.182	0.13132
1	3	802	Aud	0	10.1156	11.9052	N/A	N/A
1	3	803	Vis	7	10.1602	10	11.1287	0.13132
1	3	804	Both	31	15.4294	12.7962	16.0577	0.13132
1	3	805	Aud	52	26.5717	18.7493	N/A	N/A
1	3	806	Vis	60	23.4077	25.9305	25.0091	0.13132
1	3	807	Both	54	26.0888	20.9283	22.8186	0.13132
1	3	808	Aud	28	15.9647	13.3518	N/A	N/A
1	3	809	Vis	68	27.2875	26.4056	28.2604	0.13132
1	3	810	Both	29	17.5881	17.9559	15.5745	0.13132
1	3	811	Aud	72	31.3536	28.3929	N/A	N/A
1	3	812	Vis	6	15.0775	10.1206	10.96	0.13132
1	3	813	Both	20	13.3855	14.6995	13.5737	0.13132
1	3	814	Aud	67	23.1095	19.7246	N/A	N/A
1	3	815	Vis	63	28.7802	26.1963	26.182	0.13132
1	3	816	Both	14	12.4441	10	12.3848	0.13132
1	3	817	Aud	31	15.4294	11.7363	N/A	N/A
1	3	818	Vis	2	11.2163	10	10.3103	0.13132
1	3	819	Both	47	21.4284	20.0067	20.5042	0.13132
1	3	820	Aud	39	19.1235	20.0964	N/A	N/A
1	3	821	Vis	8	12.001	10.7629	11.3	0.13132
1	3	822	Both	74	34.3743	35	30.9734	0.13132
1	3	823	Aud	64	27.2361	28.8551	N/A	N/A
1	3	824	Vis	64	27.2361	27.1872	26.5851	0.13132
1	3	825	Both	5	10.8952	10	10.7938	0.13132
1	3	826	Aud	37	16.7699	11.3269	N/A	N/A
1	3	827	Vis	40	18.5703	19.7176	18.4246	0.13132
1	3	828	Both	77	32.861	35	32.426	0.13132
1	3	829	Aud	30	18.2094	19.6835	N/A	N/A
1	3	830	Vis	39	19.1235	18.7588	18.1453	0.13132
1	3	831	Both	45	17.2717	16.5789	19.8872	0.13132
1	3	832	Aud	13	11.2791	11.885	N/A	N/A
1	3	833	Vis	4	13.393	10.5761	10.6302	0.13132
1	3	834	Both	35	18.2264	16.1656	17.0696	0.13132
1	3	835	Aud	68	27.2875	27.716	N/A	N/A
1	3	836	Vis	11	10.7745	10	11.83	0.13132
1	3	837	Both	25	17.2678	13.1223	14.6512	0.13132
1	3	838	Aud	59	21.6696	19.5039	N/A	N/A
1	3	839	Vis	16	14.2956	15.7224	12.7691	0.13132
1	3	840	Both	70	30.3719	34.4205	29.1372	0.13132
1	3	841	Aud	74	34.3743	35	N/A	N/A
1	3	842	Vis	70	30.3719	27.8191	29.1372	0.13132
1	3	843	Both	73	29.4621	26.7958	30.5038	0.13132
1	3	844	Aud	78	34.7097	26.2013	N/A	N/A
1	3	845	Vis	59	21.6696	23.8028	24.63	0.13132
1	3	846	Both	46	16.4237	17.5095	20.1934	0.13132
1	3	847	Aud	41	19.3124	18.467	N/A	N/A
1	3	848	Vis	12	12.3539	12.7031	12.0121	0.13132
1	3	849	Both	39	19.1235	14.904	18.1453	0.13132
1	3	850	Aud	71	32.3379	35	N/A	N/A
1	3	851	Vis	22	12.6301	13.2992	13.9949	0.13132
1	3	852	Both	62	24.9443	21.844	25.7851	0.13132
1	3	853	Aud	16	14.2956	12.07	N/A	N/A
1	3	854	Vis	57	27.6783	23.1132	23.8888	0.13132
1	3	855	Both	52	26.5717	18.7716	22.1319	0.13132
1	3	856	Aud	82	24.9554	28.3199	N/A	N/A
1	3	857	Vis	27	15.8546	13.3764	15.1058	0.13132
1	3	858	Both	13	11.2791	10	12.197	0.13132
1	3	859	Aud	54	26.0888	24.7869	N/A	N/A
1	3	860	Vis	80	29.7014	30.0845	33.9467	0.13132
1	3	861	Both	60	23.4077	23.6038	25.0091	0.13132
1	3	862	Aud	55	26.0017	23.8694	N/A	N/A
1	3	863	Vis	24	13.8147	16.0764	14.4291	0.13132
1	3	864	Both	44	15.0321	16.234	19.5857	0.13132
1	3	865	Aud	76	34.2705	16.5014	N/A	N/A
1	3	866	Vis	14	12.4441	12.8026	12.3848	0.13132
1	3	867	Both	36	16.926	13.701	17.3324	0.13132
1	3	868	Aud	27	15.8546	11.7828	N/A	N/A
1	3	869	Vis	75	26.2346	30.3565	31.4502	0.13132
1	3	870	Both	56	20.8314	21.2163	23.5266	0.13132
1	3	871	Aud	77	32.861	35	N/A	N/A
1	3	872	Vis	44	15.0321	21.8917	19.5857	0.13132
1	3	873	Both	65	25.3212	26.8652	26.9944	0.13132
1	3	874	Aud	34	14.4953	14.9909	N/A	N/A
1	3	875	Vis	50	21.981	19.5619	21.4659	0.13132
1	3	876	Both	15	13.7378	10.7775	12.5755	0.13132
1	3	877	Aud	80	29.7014	30.4056	N/A	N/A
1	3	878	Vis	47	21.4284	18.975	20.5042	0.13132
1	3	879	Both	58	28.3059	25.4202	24.2565	0.13132
1	3	880	Aud	69	26.4377	27.7079	N/A	N/A
1	3	881	Vis	43	17.1823	17.6844	19.2887	0.13132
1	3	882	Both	2	11.2163	10	10.3103	0.13132
1	3	883	Aud	9	11.4065	10.2973	N/A	N/A
1	3	884	Vis	48	19.0473	19.9028	20.8199	0.13132
1	3	885	Both	82	24.9554	31.176	35	0.13132
1	3	886	Aud	43	17.1823	25.513	N/A	N/A
1	3	887	Vis	51	21.6249	23.9473	21.7964	0.13132
1	3	888	Both	53	22.4712	19.3968	22.4726	0.13132
1	3	890	AudNewFreq	N/A	11.4935	10	N/A	N/A
1	3	891	AudNewFreq	N/A	13.21	10	N/A	N/A
1	3	892	AudNewFreq	N/A	15.1829	10	N/A	N/A
1	3	893	AudNewFreq	N/A	23.0522	35	N/A	N/A
1	3	894	AudNewFreq	N/A	30.452	35	N/A	N/A
1	3	895	AudNewFreq	N/A	35	27.0042	N/A	N/A
1	3	896	AudNewFreq	N/A	26.495	25.2479	N/A	N/A
1	3	897	AudNewFreq	N/A	10	12.3962	N/A	N/A
1	3	898	AudNewFreq	N/A	20.0567	18.0916	N/A	N/A
1	3	899	AudNewFreq	N/A	17.4505	14.4888	N/A	N/A
1	4	900	2AFC	N/A	35	35	N/A	N/A
1	4	901	2AFC	N/A	35	35	N/A	N/A
1	4	902	2AFC	N/A	10	10	N/A	N/A
1	4	903	2AFC	N/A	10	10	N/A	N/A
1	4	904	2AFC	N/A	10	10	N/A	N/A
1	4	905	2AFC	N/A	35	35	N/A	N/A
1	4	906	2AFC	N/A	35	35	N/A	N/A
1	4	907	2AFC	N/A	10	10	N/A	N/A
1	4	908	3AFC	N/A	35	35	N/A	N/A
1	4	909	3AFC	N/A	10	10	N/A	N/A
1	4	910	3AFC	N/A	35	35	N/A	N/A
1	4	911	3AFC	N/A	10	10	N/A	N/A
1	4	912	3AFC	N/A	10	10	N/A	N/A
1	4	913	3AFC	N/A	22.5	22.5	N/A	N/A
1	4	914	3AFC	N/A	10	10	N/A	N/A
1	4	915	3AFC	N/A	35	35	N/A	N/A
1	4	916	3AFC	N/A	22.5	22.5	N/A	N/A
1	4	917	3AFC	N/A	22.5	22.5	N/A	N/A
1	4	918	3AFC	N/A	35	22.5	N/A	N/A
1	4	919	3AFC	N/A	22.5	22.5	N/A	N/A
1	4	920	5AFC	N/A	35	35	N/A	N/A
1	4	921	5AFC	N/A	16.25	16.25	N/A	N/A
1	4	922	5AFC	N/A	10	10	N/A	N/A
1	4	923	5AFC	N/A	10	10	N/A	N/A
1	4	924	5AFC	N/A	10	10	N/A	N/A
1	4	925	5AFC	N/A	28.75	22.5	N/A	N/A
1	4	926	5AFC	N/A	35	35	N/A	N/A
1	4	927	5AFC	N/A	22.5	22.5	N/A	N/A
1	4	928	5AFC	N/A	16.25	16.25	N/A	N/A
1	4	929	5AFC	N/A	16.25	16.25	N/A	N/A
1	4	930	5AFC	N/A	16.25	16.25	N/A	N/A
1	4	931	5AFC	N/A	28.75	28.75	N/A	N/A
1	4	932	5AFC	N/A	28.75	35	N/A	N/A
1	4	933	5AFC	N/A	35	28.75	N/A	N/A
1	4	934	5AFC	N/A	35	35	N/A	N/A
1	4	935	5AFC	N/A	22.5	28.75	N/A	N/A
1	4	936	5AFC	N/A	28.75	28.75	N/A	N/A
1	4	937	5AFC	N/A	10	16.25	N/A	N/A
1	4	938	5AFC	N/A	22.5	22.5	N/A	N/A
1	4	939	5AFC	N/A	22.5	22.5	N/A	N/A
1	4	940	Aud	19	21.1974	19.7858	N/A	N/A
1	4	941	AudNewFreq	13	15.8119	15.85	N/A	N/A
1	4	942	Vis	55	33.2944	29.9788	30.9423	0.13132
1	4	943	BothNewFreq	48	25.3867	27.0562	26.799	0.13132
1	4	944	Aud	30	21.1974	19.4625	N/A	N/A
1	4	945	AudNewFreq	50	27.7974	28.268	N/A	N/A
1	4	946	Vis	38	26.0152	24.5762	21.8237	0.13132
1	4	947	BothNewFreq	4	10.1212	10	10.8562	0.13132
1	4	948	Aud	11	21.1974	22.1653	N/A	N/A
1	4	949	AudNewFreq	5	12.4726	14.0792	N/A	N/A
1	4	950	Vis	2	10.2606	10.3248	10.4193	0.13132
1	4	951	BothNewFreq	0	11.3134	10.8755	10	0.13132
1	4	952	Aud	21	21.1974	19.8161	N/A	N/A
1	4	953	AudNewFreq	1	10.0187	13.8691	N/A	N/A
1	4	954	Vis	40	21.0876	22.2812	22.7387	0.13132
1	4	955	BothNewFreq	27	17.6429	19.5	17.4107	0.13132
1	4	956	Aud	25	21.1974	20.412	N/A	N/A
1	4	957	AudNewFreq	36	18.7782	19.8979	N/A	N/A
1	4	958	Vis	10	13.2486	12.5677	12.2798	0.13132
1	4	959	BothNewFreq	36	18.7782	21.2892	20.9454	0.13132
1	4	960	Aud	48	21.1974	18.3789	N/A	N/A
1	4	961	AudNewFreq	26	20.9625	22.241	N/A	N/A
1	4	962	Vis	39	25.2384	23.4722	22.2765	0.13132
1	4	963	BothNewFreq	37	18.7071	21.7006	21.38	0.13132
1	4	964	Aud	56	21.1974	20.8329	N/A	N/A
1	4	965	AudNewFreq	24	15.9836	21.6717	N/A	N/A
1	4	966	Vis	57	31.7706	31.647	32.2397	0.13132
1	4	967	BothNewFreq	1	10.0187	10	10.2075	0.13132
1	4	968	Aud	23	21.1974	20.2456	N/A	N/A
1	4	969	AudNewFreq	0	11.3134	10	N/A	N/A
1	4	970	Vis	49	27.7126	28.5925	27.3551	0.13132
1	4	971	BothNewFreq	45	24.7116	23.7001	25.1977	0.13132
1	4	972	Aud	29	21.1974	20.2558	N/A	N/A
1	4	973	AudNewFreq	29	18.5801	21.3367	N/A	N/A
1	4	974	Vis	13	15.8119	13.6746	13.0602	0.13132
1	4	975	BothNewFreq	26	20.9625	18.4225	17.0568	0.13132
1	4	976	Aud	18	21.1974	20.4681	N/A	N/A
1	4	977	AudNewFreq	55	33.2944	30.1302	N/A	N/A
1	4	978	Vis	46	27.6601	28.3667	25.7206	0.13132
1	4	979	BothNewFreq	9	15.5975	13.456	12.0302	0.13132
1	4	980	Aud	35	21.1974	22.1687	N/A	N/A
1	4	981	AudNewFreq	59	29.5784	29.4487	N/A	N/A
1	4	982	Vis	34	18.7589	17.5575	20.1025	0.13132
1	4	983	BothNewFreq	57	31.7706	34.9825	32.2397	0.13132
1	4	984	Aud	34	21.1974	20.3125	N/A	N/A
1	4	985	AudNewFreq	2	10.2606	10	N/A	N/A
1	4	986	Vis	51	25.2194	30.3869	28.5021	0.13132
1	4	987	BothNewFreq	43	27.1559	25.285	24.1837	0.13132
1	4	988	Aud	0	21.1974	21.827	N/A	N/A
1	4	989	AudNewFreq	18	13.595	10	N/A	N/A
1	4	990	Vis	28	15.408	21.4579	17.772	0.13132
1	4	991	BothNewFreq	58	32.8956	35	32.9087	0.13132
1	4	992	Aud	57	21.1974	20.2523	N/A	N/A
1	4	993	AudNewFreq	37	18.7071	21.8892	N/A	N/A
1	4	994	Vis	33	20.28	21.2436	19.6939	0.13132
1	4	995	BothNewFreq	20	15.9702	14.1443	15.0794	0.13132
1	4	996	Aud	41	21.1974	21.4091	N/A	N/A
1	4	997	AudNewFreq	61	33.8387	35	N/A	N/A
1	4	998	Vis	6	12.1169	10	11.3114	0.13132
1	4	999	BothNewFreq	24	15.9836	14.3942	16.3704	0.13132
1	4	1000	Aud	3	21.1974	20.836	N/A	N/A
1	4	1001	AudNewFreq	56	33.8307	27.5501	N/A	N/A
1	4	1002	Vis	60	34.01	31.5093	34.2885	0.13132
1	4	1003	BothNewFreq	41	23.0238	24.4218	23.2105	0.13132
1	4	1004	Aud	10	21.1974	21.3826	N/A	N/A
1	4	1005	AudNewFreq	46	27.6601	28.2946	N/A	N/A
1	4	1006	Vis	52	27.5051	28.0166	29.0935	0.13132
1	4	1007	BothNewFreq	39	25.2384	23.7008	22.2765	0.13132
1	4	1008	Aud	12	21.1974	20.4297	N/A	N/A
1	4	1009	AudNewFreq	22	14.1907	15.6506	N/A	N/A
1	4	1010	Vis	36	18.7782	20.5751	20.9454	0.13132
1	4	1011	BothNewFreq	18	13.595	12.4856	14.4725	0.13132
1	4	1012	Aud	49	21.1974	19.9269	N/A	N/A
1	4	1013	AudNewFreq	23	15.8271	13.675	N/A	N/A
1	4	1014	Vis	43	27.1559	23.0626	24.1837	0.13132
1	4	1015	BothNewFreq	59	29.5784	35	33.5915	0.13132
1	4	1016	Aud	51	21.1974	21.62	N/A	N/A
1	4	1017	AudNewFreq	39	25.2384	27.3161	N/A	N/A
1	4	1018	Vis	8	11.1239	11.4229	11.7856	0.13132
1	4	1019	BothNewFreq	23	15.8271	14.0813	16.0376	0.13132
1	4	1020	Aud	52	21.1974	20.0441	N/A	N/A
1	4	1021	AudNewFreq	19	12.0392	10	N/A	N/A
1	4	1022	Vis	37	18.7071	22.5546	21.38	0.13132
1	4	1023	BothNewFreq	42	19.5958	26.102	23.6921	0.13132
1	4	1024	Aud	26	21.1974	20.0625	N/A	N/A
1	4	1025	AudNewFreq	41	23.0238	29.3021	N/A	N/A
1	4	1026	Vis	20	15.9702	14.8791	15.0794	0.13132
1	4	1027	BothNewFreq	22	14.1907	13.4309	15.7116	0.13132
1	4	1028	Aud	5	21.1974	20.2401	N/A	N/A
1	4	1029	AudNewFreq	8	11.1239	13.8034	N/A	N/A
1	4	1030	Vis	14	14.2242	14.82	13.3312	0.13132
1	4	1031	BothNewFreq	38	26.0152	23.2967	21.8237	0.13132
1	4	1032	Aud	31	21.1974	20.1345	N/A	N/A
1	4	1033	AudNewFreq	10	13.2486	12.3221	N/A	N/A
1	4	1034	Vis	54	28.5867	30.5516	30.3134	0.13132
1	4	1035	BothNewFreq	17	11.073	10	14.1783	0.13132
1	4	1036	Aud	33	21.1974	19.5977	N/A	N/A
1	4	1037	AudNewFreq	16	13.4324	13.8968	N/A	N/A
1	4	1038	Vis	26	20.9625	16.8331	17.0568	0.13132
1	4	1039	BothNewFreq	25	18.503	13.5373	16.7101	0.13132
1	4	1040	Aud	9	21.1974	21.1157	N/A	N/A
1	4	1041	AudNewFreq	43	27.1559	22.3879	N/A	N/A
1	4	1042	Vis	53	26.7148	29.5993	29.6972	0.13132
1	4	1043	BothNewFreq	2	10.2606	10	10.4193	0.13132
1	4	1044	Aud	38	21.1974	20.1891	N/A	N/A
1	4	1045	AudNewFreq	57	31.7706	33.9598	N/A	N/A
1	4	1046	Vis	44	21.7782	24.9347	24.6855	0.13132
1	4	1047	BothNewFreq	14	14.2242	12.8289	13.3312	0.13132
1	4	1048	Aud	4	21.1974	19.5753	N/A	N/A
1	4	1049	AudNewFreq	27	17.6429	14.118	N/A	N/A
1	4	1050	Vis	41	23.0238	23.4067	23.2105	0.13132
1	4	1051	BothNewFreq	32	16.1831	17.942	19.2936	0.13132
1	4	1052	Aud	1	21.1974	20.4185	N/A	N/A
1	4	1053	AudNewFreq	28	15.408	13.5693	N/A	N/A
1	4	1054	Vis	11	10.9056	12.4014	12.5346	0.13132
1	4	1055	BothNewFreq	34	18.7589	21.7488	20.1025	0.13132
1	4	1056	Aud	8	21.1974	19.9334	N/A	N/A
1	4	1057	AudNewFreq	25	18.503	19.6083	N/A	N/A
1	4	1058	Vis	45	24.7116	23.1836	25.1977	0.13132
1	4	1059	BothNewFreq	47	32.3544	28.6845	26.2543	0.13132
1	4	1060	Aud	14	21.1974	20.747	N/A	N/A
1	4	1061	AudNewFreq	32	16.1831	15.7559	N/A	N/A
1	4	1062	Vis	3	10.9938	10	10.6355	0.13132
1	4	1063	BothNewFreq	50	27.7974	35	27.9227	0.13132
1	4	1064	Aud	55	21.1974	20.9816	N/A	N/A
1	4	1065	AudNewFreq	9	15.5975	16.5648	N/A	N/A
1	4	1066	Vis	21	14.5369	14.2388	15.3923	0.13132
1	4	1067	BothNewFreq	11	10.9056	10	12.5346	0.13132
1	4	1068	Aud	20	21.1974	22.1071	N/A	N/A
1	4	1069	AudNewFreq	31	20.6435	21.3013	N/A	N/A
1	4	1070	Vis	32	16.1831	17.214	19.2936	0.13132
1	4	1071	BothNewFreq	33	20.28	18.8577	19.6939	0.13132
1	4	1072	Aud	16	21.1974	20.402	N/A	N/A
1	4	1073	AudNewFreq	52	27.5051	27.7744	N/A	N/A
1	4	1074	Vis	9	15.5975	11.6657	12.0302	0.13132
1	4	1075	BothNewFreq	55	33.2944	35	30.9423	0.13132
1	4	1076	Aud	15	21.1974	20.7173	N/A	N/A
1	4	1077	AudNewFreq	33	20.28	29.8002	N/A	N/A
1	4	1078	Vis	42	19.5958	19.48	23.6921	0.13132
1	4	1079	BothNewFreq	44	21.7782	24.0677	24.6855	0.13132
1	4	1080	Aud	40	21.1974	20.5712	N/A	N/A
1	4	1081	AudNewFreq	60	34.01	28.4629	N/A	N/A
1	4	1082	Vis	4	10.1212	14.4198	10.8562	0.13132
1	4	1083	BothNewFreq	15	14.1074	10	13.6078	0.13132
1	4	1084	Aud	50	21.1974	23.3105	N/A	N/A
1	4	1085	AudNewFreq	3	10.9938	10	N/A	N/A
1	4	1086	Vis	25	18.503	12.429	16.7101	0.13132
1	4	1087	BothNewFreq	8	11.1239	10	11.7856	0.13132
1	4	1088	Aud	17	21.1974	20.2253	N/A	N/A
1	4	1089	AudNewFreq	20	15.9702	16.6351	N/A	N/A
1	4	1090	Vis	18	13.595	14.0594	14.4725	0.13132
1	4	1091	BothNewFreq	6	12.1169	10.1641	11.3114	0.13132
1	4	1092	Aud	59	21.1974	20.3708	N/A	N/A
1	4	1093	AudNewFreq	15	14.1074	14.8107	N/A	N/A
1	4	1094	Vis	7	11.8931	10.2612	11.5461	0.13132
1	4	1095	BothNewFreq	51	25.2194	29.982	28.5021	0.13132
1	4	1096	Aud	42	21.1974	18.5479	N/A	N/A
1	4	1097	AudNewFreq	58	32.8956	35	N/A	N/A
1	4	1098	Vis	1	10.0187	10	10.2075	0.13132
1	4	1099	BothNewFreq	28	15.408	14.6454	17.772	0.13132
1	4	1100	Aud	46	21.1974	20.4094	N/A	N/A
1	4	1101	AudNewFreq	44	21.7782	20.5582	N/A	N/A
1	4	1102	Vis	47	32.3544	23.8646	26.2543	0.13132
1	4	1103	BothNewFreq	5	12.4726	10	11.0814	0.13132
1	4	1104	Aud	22	21.1974	20.305	N/A	N/A
1	4	1105	AudNewFreq	11	10.9056	10	N/A	N/A
1	4	1106	Vis	50	27.7974	29.4153	27.9227	0.13132
1	4	1107	BothNewFreq	29	18.5801	17.064	18.1408	0.13132
1	4	1108	Aud	6	21.1974	20.9242	N/A	N/A
1	4	1109	AudNewFreq	49	27.7126	30.792	N/A	N/A
1	4	1110	Vis	30	25.1332	20.5738	18.5172	0.13132
1	4	1111	BothNewFreq	60	34.01	35	34.2885	0.13132
1	4	1112	Aud	13	21.1974	20.7295	N/A	N/A
1	4	1113	AudNewFreq	35	20.4654	21.3381	N/A	N/A
1	4	1114	Vis	29	18.5801	19.5003	18.1408	0.13132
1	4	1115	BothNewFreq	10	13.2486	11.8867	12.2798	0.13132
1	4	1116	Aud	43	21.1974	20.8281	N/A	N/A
1	4	1117	AudNewFreq	30	25.1332	21.2595	N/A	N/A
1	4	1118	Vis	15	14.1074	13.057	13.6078	0.13132
1	4	1119	BothNewFreq	40	21.0876	19.968	22.7387	0.13132
1	4	1120	Aud	44	21.1974	20.1894	N/A	N/A
1	4	1121	AudNewFreq	7	11.8931	14.1992	N/A	N/A
1	4	1122	Vis	22	14.1907	14.2744	15.7116	0.13132
1	4	1123	BothNewFreq	53	26.7148	25.7686	29.6972	0.13132
1	4	1124	Aud	37	21.1974	20.137	N/A	N/A
1	4	1125	AudNewFreq	51	25.2194	20.4214	N/A	N/A
1	4	1126	Vis	31	20.6435	18.6251	18.9014	0.13132
1	4	1127	BothNewFreq	35	20.4654	20.0805	20.5197	0.13132
1	4	1128	Aud	58	21.1974	20.5598	N/A	N/A
1	4	1129	AudNewFreq	21	14.5369	13.9767	N/A	N/A
1	4	1130	Vis	35	20.4654	22.0528	20.5197	0.13132
1	4	1131	BothNewFreq	49	27.7126	35	27.3551	0.13132
1	4	1132	Aud	7	21.1974	20.4493	N/A	N/A
1	4	1133	AudNewFreq	42	19.5958	20.7461	N/A	N/A
1	4	1134	Vis	5	12.4726	10.3744	11.0814	0.13132
1	4	1135	BothNewFreq	7	11.8931	10	11.5461	0.13132
1	4	1136	Aud	54	21.1974	20.6957	N/A	N/A
1	4	1137	AudNewFreq	14	14.2242	13.6773	N/A	N/A
1	4	1138	Vis	17	11.073	13.3631	14.1783	0.13132
1	4	1139	BothNewFreq	56	33.8307	35	31.5844	0.13132
1	4	1140	Aud	61	21.1974	20.5656	N/A	N/A
1	4	1141	AudNewFreq	4	10.1212	10	N/A	N/A
1	4	1142	Vis	56	33.8307	29.4592	31.5844	0.13132
1	4	1143	BothNewFreq	31	20.6435	19.1842	18.9014	0.13132
1	4	1144	Aud	60	21.1974	20.5728	N/A	N/A
1	4	1145	AudNewFreq	54	28.5867	25.2421	N/A	N/A
1	4	1146	Vis	61	33.8387	27.1275	35	0.13132
1	4	1147	BothNewFreq	3	10.9938	10	10.6355	0.13132
1	4	1148	Aud	27	21.1974	22.6791	N/A	N/A
1	4	1149	AudNewFreq	47	32.3544	35	N/A	N/A
1	4	1150	Vis	0	11.3134	12.5013	10	0.13132
1	4	1151	BothNewFreq	46	27.6601	26.6019	25.7206	0.13132
1	4	1152	Aud	47	21.1974	20.8628	N/A	N/A
1	4	1153	AudNewFreq	48	25.3867	26.481	N/A	N/A
1	4	1154	Vis	24	15.9836	17.1578	16.3704	0.13132
1	4	1155	BothNewFreq	52	27.5051	34.9258	29.0935	0.13132
1	4	1156	Aud	36	21.1974	20.6462	N/A	N/A
1	4	1157	AudNewFreq	53	26.7148	20.6321	N/A	N/A
1	4	1158	Vis	19	12.0392	14.6262	14.7728	0.13132
1	4	1159	BothNewFreq	61	33.8387	32.298	35	0.13132
1	4	1160	Aud	39	21.1974	20.7668	N/A	N/A
1	4	1161	AudNewFreq	6	12.1169	13.6527	N/A	N/A
1	4	1162	Vis	16	13.4324	13.378	13.8901	0.13132
1	4	1163	BothNewFreq	13	15.8119	13.3302	13.0602	0.13132
1	4	1164	Aud	45	21.1974	20.6366	N/A	N/A
1	4	1165	AudNewFreq	17	11.073	10.0416	N/A	N/A
1	4	1166	Vis	27	17.6429	18.7306	17.4107	0.13132
1	4	1167	BothNewFreq	30	25.1332	19.2301	18.5172	0.13132
1	4	1168	Aud	28	21.1974	20.0097	N/A	N/A
1	4	1169	AudNewFreq	40	21.0876	20.9346	N/A	N/A
1	4	1170	Vis	59	29.5784	30.6999	33.5915	0.13132
1	4	1171	BothNewFreq	54	28.5867	27.2185	30.3134	0.13132
1	4	1172	Aud	24	21.1974	20.5475	N/A	N/A
1	4	1173	AudNewFreq	45	24.7116	20.6321	N/A	N/A
1	4	1174	Vis	58	32.8956	30.6088	32.9087	0.13132
1	4	1175	BothNewFreq	16	13.4324	11.869	13.8901	0.13132
1	4	1176	Aud	53	21.1974	20.6874	N/A	N/A
1	4	1177	AudNewFreq	34	18.7589	18.713	N/A	N/A
1	4	1178	Vis	23	15.8271	17.5834	16.0376	0.13132
1	4	1179	BothNewFreq	19	12.0392	12.174	14.7728	0.13132
1	4	1180	Aud	32	21.1974	20.612	N/A	N/A
1	4	1181	AudNewFreq	38	26.0152	28.7457	N/A	N/A
1	4	1182	Vis	12	14.9416	13.2279	12.7947	0.13132
1	4	1183	BothNewFreq	21	14.5369	13.8186	15.3923	0.13132
1	4	1184	Aud	2	21.1974	18.4965	N/A	N/A
1	4	1185	AudNewFreq	12	14.9416	14.027	N/A	N/A
1	4	1186	Vis	48	25.3867	27.921	26.799	0.13132
1	4	1187	BothNewFreq	12	14.9416	11.3795	12.7947	0.13132
1	4	1190	VisRel	N/A	27.4444	22.7042	35	0.218867
1	4	1191	VisRel	N/A	21.0563	16.3094	20.0567	0.218867
1	4	1192	VisRel	N/A	35	25.5146	30.452	0.218867
1	4	1193	VisRel	N/A	10	10	10	0.218867
1	4	1194	VisRel	N/A	35	22.9832	26.495	0.218867
1	4	1195	VisRel	N/A	10	12.8039	11.4935	0.218867
1	4	1196	VisRel	N/A	35	21.61	23.0522	0.218867
1	4	1197	VisRel	N/A	22.2547	25.5334	17.4505	0.218867
1	4	1198	VisRel	N/A	10	21.4133	15.1829	0.218867
1	4	1199	VisRel	N/A	12.5829	16.2252	13.21	0.218867
1	5	1200	2AFC	N/A	10	10	N/A	N/A
1	5	1201	2AFC	N/A	10	10	N/A	N/A
1	5	1202	2AFC	N/A	35	35	N/A	N/A
1	5	1203	2AFC	N/A	35	35	N/A	N/A
1	5	1204	2AFC	N/A	35	35	N/A	N/A
1	5	1205	2AFC	N/A	35	35	N/A	N/A
1	5	1206	2AFC	N/A	10	10	N/A	N/A
1	5	1207	2AFC	N/A	10	10	N/A	N/A
1	5	1208	3AFC	N/A	22.5	22.5	N/A	N/A
1	5	1209	3AFC	N/A	22.5	22.5	N/A	N/A
1	5	1210	3AFC	N/A	35	22.5	N/A	N/A
1	5	1211	3AFC	N/A	22.5	22.5	N/A	N/A
1	5	1212	3AFC	N/A	10	10	N/A	N/A
1	5	1213	3AFC	N/A	35	35	N/A	N/A
1	5	1214	3AFC	N/A	10	10	N/A	N/A
1	5	1215	3AFC	N/A	10	10	N/A	N/A
1	5	1216	3AFC	N/A	35	35	N/A	N/A
1	5	1217	3AFC	N/A	22.5	22.5	N/A	N/A
1	5	1218	3AFC	N/A	35	35	N/A	N/A
1	5	1219	3AFC	N/A	10	10	N/A	N/A
1	5	1220	5AFC	N/A	22.5	22.5	N/A	N/A
1	5	1221	5AFC	N/A	10	10	N/A	N/A
1	5	1222	5AFC	N/A	22.5	22.5	N/A	N/A
1	5	1223	5AFC	N/A	35	28.75	N/A	N/A
1	5	1224	5AFC	N/A	16.25	16.25	N/A	N/A
1	5	1225	5AFC	N/A	16.25	16.25	N/A	N/A
1	5	1226	5AFC	N/A	35	35	N/A	N/A
1	5	1227	5AFC	N/A	28.75	28.75	N/A	N/A
1	5	1228	5AFC	N/A	16.25	16.25	N/A	N/A
1	5	1229	5AFC	N/A	10	10	N/A	N/A
1	5	1230	5AFC	N/A	35	35	N/A	N/A
1	5	1231	5AFC	N/A	22.5	22.5	N/A	N/A
1	5	1232	5AFC	N/A	28.75	22.5	N/A	N/A
1	5	1233	5AFC	N/A	28.75	22.5	N/A	N/A
1	5	1234	5AFC	N/A	10	10	N/A	N/A
1	5	1235	5AFC	N/A	35	28.75	N/A	N/A
1	5	1236	5AFC	N/A	10	10	N/A	N/A
1	5	1237	5AFC	N/A	28.75	35	N/A	N/A
1	5	1238	5AFC	N/A	16.25	16.25	N/A	N/A
1	5	1239	5AFC	N/A	22.5	16.25	N/A	N/A
1	5	1240	VisRel	N/A	27.4444	32.5825	35	0.218867
1	5	1241	VisRel	N/A	21.0563	20.9071	20.0567	0.218867
1	5	1242	VisRel	N/A	35	28.471	30.452	0.218867
1	5	1243	VisRel	N/A	10	12.2722	10	0.218867
1	5	1244	VisRel	N/A	35	26.6756	26.495	0.218867
1	5	1245	VisRel	N/A	10	11.8484	11.4935	0.218867
1	5	1246	VisRel	N/A	35	22.1853	23.0522	0.218867
1	5	1247	VisRel	N/A	22.2547	16.526	17.4505	0.218867
1	5	1248	VisRel	N/A	10	17.0011	15.1829	0.218867
1	5	1249	VisRel	N/A	12.5829	13.4784	13.21	0.218867
1	5	1250	Aud	N/A	22.5	20.6377	N/A	N/A
1	5	1251	Aud	26	21.0722	21.1685	N/A	N/A
1	5	1252	VisRel	37	17.2773	21.5081	17.5992	0.218867
1	5	1253	BothRel	57	23.4765	20.5216	23.8888	0.218867
1	5	1254	Aud	82	21.1974	20.2739	N/A	N/A
1	5	1255	VisRel	32	19.8063	18.2586	16.3049	0.218867
1	5	1256	BothRel	3	13.4769	14.5939	10.469	0.218867
1	5	1257	Aud	50	17.4988	16.4361	N/A	N/A
1	5	1258	VisRel	2	10.2531	10	10.3103	0.218867
1	5	1259	BothRel	25	12.6966	14.5129	14.6512	0.218867
1	5	1260	Aud	8	10.5202	14.1827	N/A	N/A
1	5	1261	VisRel	31	14.0625	17.9414	16.0577	0.218867
1	5	1262	BothRel	66	29.4933	18.5539	27.41	0.218867
1	5	1263	Aud	37	17.2773	18.2607	N/A	N/A
1	5	1264	VisRel	41	15.445	18.2806	18.7083	0.218867
1	5	1265	BothRel	71	23.0921	18.5777	29.5858	0.218867
1	5	1266	Aud	70	25.0807	18.2589	N/A	N/A
1	5	1267	VisRel	35	14.4024	16.6725	17.0696	0.218867
1	5	1268	BothRel	53	24.3257	25.5383	22.4726	0.218867
1	5	1269	Aud	66	29.4933	28.07	N/A	N/A
1	5	1270	VisRel	82	21.1974	31.1545	35	0.218867
1	5	1271	BothRel	19	18.3425	14.6313	13.3679	0.218867
1	5	1272	Aud	15	14.2532	14.2794	N/A	N/A
1	5	1273	VisRel	72	22.088	18.8581	30.0413	0.218867
1	5	1274	BothRel	6	11.3157	10	10.96	0.218867
1	5	1275	Aud	32	19.8063	18.5079	N/A	N/A
1	5	1276	VisRel	55	20.8029	23.1201	23.1699	0.218867
1	5	1277	BothRel	23	11.8131	10	14.2103	0.218867
1	5	1278	Aud	25	12.6966	10.0073	N/A	N/A
1	5	1279	VisRel	3	13.4769	10	10.469	0.218867
1	5	1280	BothRel	77	29.9136	35	32.426	0.218867
1	5	1281	Aud	12	11.6104	10	N/A	N/A
1	5	1282	VisRel	75	21.8453	19.2996	31.4502	0.218867
1	5	1283	BothRel	26	21.0722	20.1246	14.8768	0.218867
1	5	1284	Aud	73	28.3262	29.3987	N/A	N/A
1	5	1285	VisRel	12	11.6104	14.1606	12.0121	0.218867
1	5	1286	BothRel	21	19.2049	16.4764	13.7827	0.218867
1	5	1287	Aud	36	15.9149	14.4307	N/A	N/A
1	5	1288	VisRel	26	21.0722	17.9668	14.8768	0.218867
1	5	1289	BothRel	67	29.9285	35	27.8319	0.218867
1	5	1290	Aud	17	11.5249	10	N/A	N/A
1	5	1291	VisRel	63	33.3652	16.0254	26.182	0.218867
1	5	1292	BothRel	29	16.7247	14.1321	15.5745	0.218867
1	5	1293	Aud	43	13.6968	11.4274	N/A	N/A
1	5	1294	VisRel	45	20.1259	22.4626	19.8872	0.218867
1	5	1295	BothRel	81	33.71	35	34.4693	0.218867
1	5	1296	Aud	57	23.4765	18.3724	N/A	N/A
1	5	1297	VisRel	70	25.0807	35	29.1372	0.218867
1	5	1298	BothRel	69	27.7363	28.8879	28.6955	0.218867
1	5	1299	Aud	49	23.3074	27.49	N/A	N/A
1	5	1300	VisRel	21	19.2049	13.6476	13.7827	0.218867
1	5	1301	BothRel	37	17.2773	18.0247	17.5992	0.218867
1	5	1302	Aud	61	19.6418	14.5834	N/A	N/A
1	5	1303	VisRel	64	29.3167	27.5367	26.5851	0.218867
1	5	1304	BothRel	74	28.2803	31.019	30.9734	0.218867
1	5	1305	Aud	48	23.3094	30.2003	N/A	N/A
1	5	1306	VisRel	59	29.8962	22.3533	24.63	0.218867
1	5	1307	BothRel	43	13.6968	11.7082	19.2887	0.218867
1	5	1308	Aud	79	30.4231	34.932	N/A	N/A
1	5	1309	VisRel	80	31.3379	32.2369	33.9467	0.218867
1	5	1310	BothRel	51	15.0509	14.9069	21.7964	0.218867
1	5	1311	Aud	54	33.9182	35	N/A	N/A
1	5	1312	VisRel	36	15.9149	21.5771	17.3324	0.218867
1	5	1313	BothRel	11	15.014	12.4682	11.83	0.218867
1	5	1314	Aud	75	21.8453	20.7401	N/A	N/A
1	5	1315	VisRel	57	23.4765	31.316	23.8888	0.218867
1	5	1316	BothRel	9	12.05	10	11.474	0.218867
1	5	1317	Aud	28	16.2664	12.5466	N/A	N/A
1	5	1318	VisRel	53	24.3257	20.794	22.4726	0.218867
1	5	1319	BothRel	39	13.6462	14.2758	18.1453	0.218867
1	5	1320	Aud	34	15.9894	16.1455	N/A	N/A
1	5	1321	VisRel	77	29.9136	30.4155	32.426	0.218867
1	5	1322	BothRel	10	12.5308	10	11.6506	0.218867
1	5	1323	Aud	5	11.597	10	N/A	N/A
1	5	1324	VisRel	6	11.3157	12.7117	10.96	0.218867
1	5	1325	BothRel	46	25.1402	32.7916	20.1934	0.218867
1	5	1326	Aud	74	28.2803	35	N/A	N/A
1	5	1327	VisRel	78	32.3045	28.5074	32.9252	0.218867
1	5	1328	BothRel	72	22.088	27.2736	30.0413	0.218867
1	5	1329	Aud	23	11.8131	10	N/A	N/A
1	5	1330	VisRel	76	32.4479	30.562	31.9344	0.218867
1	5	1331	BothRel	33	20.5107	20.1907	16.556	0.218867
1	5	1332	Aud	67	29.9285	34.4394	N/A	N/A
1	5	1333	VisRel	24	15.2794	17.1572	14.4291	0.218867
1	5	1334	BothRel	50	17.4988	21.5676	21.4659	0.218867
1	5	1335	Aud	69	27.7363	35	N/A	N/A
1	5	1336	VisRel	11	15.014	12.9149	11.83	0.218867
1	5	1337	BothRel	82	21.1974	22.1941	35	0.218867
1	5	1338	Aud	68	18.6219	20.5072	N/A	N/A
1	5	1339	VisRel	44	20.0885	20.8142	19.5857	0.218867
1	5	1340	BothRel	15	14.2532	14.7784	12.5755	0.218867
1	5	1341	Aud	64	29.3167	30.6074	N/A	N/A
1	5	1342	VisRel	29	16.7247	15.6509	15.5745	0.218867
1	5	1343	BothRel	56	25.8607	20.8702	23.5266	0.218867
1	5	1344	Aud	6	11.3157	10.8616	N/A	N/A
1	5	1345	VisRel	51	15.0509	23.6786	21.7964	0.218867
1	5	1346	BothRel	63	33.3652	25.5994	26.182	0.218867
1	5	1347	Aud	59	29.8962	27.9895	N/A	N/A
1	5	1348	VisRel	74	28.2803	30.4383	30.9734	0.218867
1	5	1349	BothRel	76	32.4479	35	31.9344	0.218867
1	5	1350	Aud	52	28.2169	30.3608	N/A	N/A
1	5	1351	VisRel	0	11.3176	10	10	0.218867
1	5	1352	BothRel	4	10.8344	11.2737	10.6302	0.218867
1	5	1353	Aud	33	20.5107	20.6859	N/A	N/A
1	5	1354	VisRel	79	30.4231	28.7157	33.4321	0.218867
1	5	1355	BothRel	24	15.2794	13.536	14.4291	0.218867
1	5	1356	Aud	18	12.1689	14.4442	N/A	N/A
1	5	1357	VisRel	42	11.5616	18.8966	18.9963	0.218867
1	5	1358	BothRel	32	19.8063	20.2785	16.3049	0.218867
1	5	1359	Aud	78	32.3045	35	N/A	N/A
1	5	1360	VisRel	40	28.4531	22.432	18.4246	0.218867
1	5	1361	BothRel	35	14.4024	14.312	17.0696	0.218867
1	5	1362	Aud	72	22.088	20.2033	N/A	N/A
1	5	1363	VisRel	17	11.5249	13.2956	12.9657	0.218867
1	5	1364	BothRel	61	19.6418	21.1605	25.3941	0.218867
1	5	1365	Aud	38	21.0823	20.433	N/A	N/A
1	5	1366	VisRel	39	13.6462	18.6204	18.1453	0.218867
1	5	1367	BothRel	64	29.3167	25.4577	26.5851	0.218867
1	5	1368	Aud	7	12.7279	12.3904	N/A	N/A
1	5	1369	VisRel	73	28.3262	28.1126	30.5038	0.218867
1	5	1370	BothRel	60	31.053	25.6498	25.0091	0.218867
1	5	1371	Aud	35	14.4024	11.6705	N/A	N/A
1	5	1372	VisRel	13	11.5739	11.4937	12.197	0.218867
1	5	1373	BothRel	30	14.99	14.2941	15.8143	0.218867
1	5	1374	Aud	39	13.6462	10.394	N/A	N/A
1	5	1375	VisRel	52	28.2169	28.1399	22.1319	0.218867
1	5	1376	BothRel	68	18.6219	20.8176	28.2604	0.218867
1	5	1377	Aud	31	14.0625	14.1515	N/A	N/A
1	5	1378	VisRel	19	18.3425	15.1715	13.3679	0.218867
1	5	1379	BothRel	47	22.0114	20.3398	20.5042	0.218867
1	5	1380	Aud	65	25.5236	28.6694	N/A	N/A
1	5	1381	VisRel	50	17.4988	25.2203	21.4659	0.218867
1	5	1382	BothRel	17	11.5249	11.4261	12.9657	0.218867
1	5	1383	Aud	44	20.0885	14.5189	N/A	N/A
1	5	1384	VisRel	8	10.5202	10	11.3	0.218867
1	5	1385	BothRel	38	21.0823	17.3919	17.8702	0.218867
1	5	1386	Aud	27	20.2323	20.368	N/A	N/A
1	5	1387	VisRel	16	12.3646	15.3122	12.7691	0.218867
1	5	1388	BothRel	79	30.4231	29.6802	33.4321	0.218867
1	5	1389	Aud	77	29.9136	28.9763	N/A	N/A
1	5	1390	VisRel	22	13.3831	14.0446	13.9949	0.218867
1	5	1391	BothRel	36	15.9149	14.3068	17.3324	0.218867
1	5	1392	Aud	24	15.2794	14.5118	N/A	N/A
1	5	1393	VisRel	23	11.8131	15.7529	14.2103	0.218867
1	5	1394	BothRel	44	20.0885	20.7357	19.5857	0.218867
1	5	1395	Aud	45	20.1259	20.2637	N/A	N/A
1	5	1396	VisRel	49	23.3074	26.0532	21.1404	0.218867
1	5	1397	BothRel	28	16.2664	12.7414	15.3384	0.218867
1	5	1398	Aud	30	14.99	12.5682	N/A	N/A
1	5	1399	VisRel	4	10.8344	10	10.6302	0.218867
1	5	1400	BothRel	40	28.4531	25.5321	18.4246	0.218867
1	5	1401	Aud	20	11.3887	14.3986	N/A	N/A
1	5	1402	VisRel	9	12.05	12.911	11.474	0.218867
1	5	1403	BothRel	41	15.445	14.0225	18.7083	0.218867
1	5	1404	Aud	76	32.4479	28.8816	N/A	N/A
1	5	1405	VisRel	69	27.7363	26.9047	28.6955	0.218867
1	5	1406	BothRel	14	11.5329	11.3177	12.3848	0.218867
1	5	1407	Aud	3	13.4769	11.6729	N/A	N/A
1	5	1408	VisRel	38	21.0823	20.8466	17.8702	0.218867
1	5	1409	BothRel	49	23.3074	18.9802	21.1404	0.218867
1	5	1410	Aud	80	31.3379	25.7545	N/A	N/A
1	5	1411	VisRel	18	12.1689	14.002	13.1653	0.218867
1	5	1412	BothRel	55	20.8029	20.6416	23.1699	0.218867
1	5	1413	Aud	55	20.8029	20.7408	N/A	N/A
1	5	1414	VisRel	25	12.6966	15.3214	14.6512	0.218867
1	5	1415	BothRel	78	32.3045	35	32.9252	0.218867
1	5	1416	Aud	16	12.3646	12.5711	N/A	N/A
1	5	1417	VisRel	15	14.2532	11.765	12.5755	0.218867
1	5	1418	BothRel	59	29.8962	24.7725	24.63	0.218867
1	5	1419	Aud	4	10.8344	12.8093	N/A	N/A
1	5	1420	VisRel	27	20.2323	16.4892	15.1058	0.218867
1	5	1421	BothRel	65	25.5236	24.9469	26.9944	0.218867
1	5	1422	Aud	2	10.2531	10.5655	N/A	N/A
1	5	1423	VisRel	5	11.597	10	10.7938	0.218867
1	5	1424	BothRel	13	11.5739	10.088	12.197	0.218867
1	5	1425	Aud	56	25.8607	20.8005	N/A	N/A
1	5	1426	VisRel	68	18.6219	30.5504	28.2604	0.218867
1	5	1427	BothRel	48	23.3094	20.2589	20.8199	0.218867
1	5	1428	Aud	22	13.3831	14.5008	N/A	N/A
1	5	1429	VisRel	60	31.053	23.4249	25.0091	0.218867
1	5	1430	BothRel	27	20.2323	18.2322	15.1058	0.218867
1	5	1431	Aud	71	23.0921	20.4013	N/A	N/A
1	5	1432	VisRel	10	12.5308	11.4702	11.6506	0.218867
1	5	1433	BothRel	58	22.3113	26.5133	24.2565	0.218867
1	5	1434	Aud	1	12.7351	11.4344	N/A	N/A
1	5	1435	VisRel	14	11.5329	11.5233	12.3848	0.218867
1	5	1436	BothRel	1	12.7351	10.5969	10.1539	0.218867
1	5	1437	Aud	46	25.1402	20.2085	N/A	N/A
1	5	1438	VisRel	61	19.6418	24.4813	25.3941	0.218867
1	5	1439	BothRel	16	12.3646	11.1725	12.7691	0.218867
1	5	1440	Aud	40	28.4531	20.4908	N/A	N/A
1	5	1441	VisRel	56	25.8607	22.9274	23.5266	0.218867
1	5	1442	BothRel	80	31.3379	29.3393	33.9467	0.218867
1	5	1443	Aud	13	11.5739	11.6254	N/A	N/A
1	5	1444	VisRel	48	23.3094	23.6289	20.8199	0.218867
1	5	1445	BothRel	8	10.5202	10	11.3	0.218867
1	5	1446	Aud	58	22.3113	20.5481	N/A	N/A
1	5	1447	VisRel	65	25.5236	22.3543	26.9944	0.218867
1	5	1448	BothRel	2	10.2531	10	10.3103	0.218867
1	5	1449	Aud	42	11.5616	10	N/A	N/A
1	5	1450	VisRel	1	12.7351	10.7015	10.1539	0.218867
1	5	1451	BothRel	42	11.5616	12.2683	18.9963	0.218867
1	5	1452	Aud	21	19.2049	20.3441	N/A	N/A
1	5	1453	VisRel	54	33.9182	21.3913	22.8186	0.218867
1	5	1454	BothRel	18	12.1689	12.2851	13.1653	0.218867
1	5	1455	Aud	19	18.3425	14.5333	N/A	N/A
1	5	1456	VisRel	71	23.0921	26.2247	29.5858	0.218867
1	5	1457	BothRel	31	14.0625	12.252	16.0577	0.218867
1	5	1458	Aud	47	22.0114	20.5936	N/A	N/A
1	5	1459	VisRel	81	33.71	27.69	34.4693	0.218867
1	5	1460	BothRel	34	15.9894	20.1182	16.8108	0.218867
1	5	1461	Aud	11	15.014	14.7824	N/A	N/A
1	5	1462	VisRel	58	22.3113	25.8163	24.2565	0.218867
1	5	1463	BothRel	75	21.8453	27.3219	31.4502	0.218867
1	5	1464	Aud	51	15.0509	14.9549	N/A	N/A
1	5	1465	VisRel	20	11.3887	11.8419	13.5737	0.218867
1	5	1466	BothRel	45	20.1259	16.5915	19.8872	0.218867
1	5	1467	Aud	9	12.05	12.5608	N/A	N/A
1	5	1468	VisRel	7	12.7279	12.0024	11.1287	0.218867
1	5	1469	BothRel	20	11.3887	10	13.5737	0.218867
1	5	1470	Aud	60	31.053	29.1678	N/A	N/A
1	5	1471	VisRel	28	16.2664	18.7232	15.3384	0.218867
1	5	1472	BothRel	62	33.6282	29.391	25.7851	0.218867
1	5	1473	Aud	53	24.3257	24.8614	N/A	N/A
1	5	1474	VisRel	67	29.9285	24.2152	27.8319	0.218867
1	5	1475	BothRel	52	28.2169	24.7439	22.1319	0.218867
1	5	1476	Aud	81	33.71	28.6854	N/A	N/A
1	5	1477	VisRel	62	33.6282	27.349	25.7851	0.218867
1	5	1478	BothRel	12	11.6104	11.724	12.0121	0.218867
1	5	1479	Aud	63	33.3652	28.3785	N/A	N/A
1	5	1480	VisRel	47	22.0114	19.7005	20.5042	0.218867
1	5	1481	BothRel	0	11.3176	10	10	0.218867
1	5	1482	Aud	62	33.6282	21.3701	N/A	N/A
1	5	1483	VisRel	46	25.1402	23.0362	20.1934	0.218867
1	5	1484	BothRel	54	33.9182	27.8075	22.8186	0.218867
1	5	1485	Aud	0	11.3176	12.6243	N/A	N/A
1	5	1486	VisRel	43	13.6968	23.2924	19.2887	0.218867
1	5	1487	BothRel	5	11.597	10	10.7938	0.218867
1	5	1488	Aud	14	11.5329	10	N/A	N/A
1	5	1489	VisRel	34	15.9894	17.3276	16.8108	0.218867
1	5	1490	BothRel	70	25.0807	20.8699	29.1372	0.218867
1	5	1491	Aud	41	15.445	16.8909	N/A	N/A
1	5	1492	VisRel	33	20.5107	15.4166	16.556	0.218867
1	5	1493	BothRel	22	13.3831	12.7843	13.9949	0.218867
1	5	1494	Aud	10	12.5308	14.4517	N/A	N/A
1	5	1495	VisRel	30	14.99	16.9023	15.8143	0.218867
1	5	1496	BothRel	7	12.7279	11.3072	11.1287	0.218867
1	5	1497	Aud	29	16.7247	14.4018	N/A	N/A
1	5	1498	VisRel	66	29.4933	23.961	27.41	0.218867
1	5	1499	BothRel	73	28.3262	20.4096	30.5038	0.218867
2	1	0	2AFC	N/A	35	10	N/A	N/A
2	1	1	2AFC	N/A	10	10	N/A	N/A
2	1	2	2AFC	N/A	35	35	N/A	N/A
2	1	3	2AFC	N/A	10	10	N/A	N/A
2	1	4	2AFC	N/A	35	35	N/A	N/A
2	1	5	2AFC	N/A	10	10	N/A	N/A
2	1	6	2AFC	N/A	35	35	N/A	N/A
2	1	7	2AFC	N/A	10	10	N/A	N/A
2	1	8	2AFC	N/A	10	10	N/A	N/A
2	1	9	2AFC	N/A	10	10	N/A	N/A
2	1	10	2AFC	N/A	35	35	N/A	N/A
2	1	11	2AFC	N/A	35	35	N/A	N/A
2	1	12	2AFC	N/A	35	10	N/A	N/A
2	1	13	2AFC	N/A	35	35	N/A	N/A
2	1	14	2AFC	N/A	10	10	N/A	N/A
2	1	15	2AFC	N/A	10	10	N/A	N/A
2	1	16	2AFC	N/A	10	35	N/A	N/A
2	1	17	2AFC	N/A	35	35	N/A	N/A
2	1	18	2AFC	N/A	35	10	N/A	N/A
2	1	19	2AFC	N/A	35	35	N/A	N/A
2	1	20	2AFC	N/A	35	10	N/A	N/A
2	1	21	2AFC	N/A	10	10	N/A	N/A
2	1	22	2AFC	N/A	35	35	N/A	N/A
2	1	23	2AFC	N/A	35	35	N/A	N/A
2	1	24	2AFC	N/A	10	10	N/A	N/A
2	1	25	2AFC	N/A	35	35	N/A	N/A
2	1	26	2AFC	N/A	10	10	N/A	N/A
2	1	27	2AFC	N/A	10	10	N/A	N/A
2	1	28	2AFC	N/A	35	35	N/A	N/A
2	1	29	2AFC	N/A	35	35	N/A	N/A
2	1	30	2AFC	N/A	35	35	N/A	N/A
2	1	31	2AFC	N/A	10	10	N/A	N/A
2	1	32	2AFC	N/A	10	10	N/A	N/A
2	1	33	2AFC	N/A	10	10	N/A	N/A
2	1	34	2AFC	N/A	10	10	N/A	N/A
2	1	35	2AFC	N/A	35	35	N/A	N/A
2	1	36	2AFC	N/A	35	35	N/A	N/A
2	1	37	2AFC	N/A	35	35	N/A	N/A
2	1	38	2AFC	N/A	10	10	N/A	N/A
2	1	39	2AFC	N/A	35	35	N/A	N/A
2	1	40	2AFC	N/A	10	10	N/A	N/A
2	1	41	2AFC	N/A	10	10	N/A	N/A
2	1	42	2AFC	N/A	35	35	N/A	N/A
2	1	43	2AFC	N/A	10	10	N/A	N/A
2	1	44	2AFC	N/A	35	35	N/A	N/A
2	1	45	2AFC	N/A	10	10	N/A	N/A
2	1	46	2AFC	N/A	10	10	N/A	N/A
2	1	47	2AFC	N/A	10	10	N/A	N/A
2	1	48	2AFC	N/A	35	35	N/A	N/A
2	1	49	2AFC	N/A	10	10	N/A	N/A
2	1	50	3AFC	N/A	35	35	N/A	N/A
2	1	51	3AFC	N/A	35	35	N/A	N/A
2	1	52	3AFC	N/A	10	10	N/A	N/A
2	1	53	3AFC	N/A	22.5	10	N/A	N/A
2	1	54	3AFC	N/A	10	10	N/A	N/A
2	1	55	3AFC	N/A	22.5	22.5	N/A	N/A
2	1	56	3AFC	N/A	35	22.5	N/A	N/A
2	1	57	3AFC	N/A	10	10	N/A	N/A
2	1	58	3AFC	N/A	10	10	N/A	N/A
2	1	59	3AFC	N/A	22.5	22.5	N/A	N/A
2	1	60	3AFC	N/A	10	10	N/A	N/A
2	1	61	3AFC	N/A	22.5	22.5	N/A	N/A
2	1	62	3AFC	N/A	35	35	N/A	N/A
2	1	63	3AFC	N/A	22.5	22.5	N/A	N/A
2	1	64	3AFC	N/A	10	10	N/A	N/A
2	1	65	3AFC	N/A	22.5	22.5	N/A	N/A
2	1	66	3AFC	N/A	35	35	N/A	N/A
2	1	67	3AFC	N/A	22.5	22.5	N/A	N/A
2	1	68	3AFC	N/A	35	22.5	N/A	N/A
2	1	69	3AFC	N/A	22.5	22.5	N/A	N/A
2	1	70	3AFC	N/A	22.5	22.5	N/A	N/A
2	1	71	3AFC	N/A	35	35	N/A	N/A
2	1	72	3AFC	N/A	22.5	22.5	N/A	N/A
2	1	73	3AFC	N/A	10	10	N/A	N/A
2	1	74	3AFC	N/A	10	10	N/A	N/A
2	1	75	3AFC	N/A	35	35	N/A	N/A
2	1	76	3AFC	N/A	35	35	N/A	N/A
2	1	77	3AFC	N/A	10	10	N/A	N/A
2	1	78	3AFC	N/A	10	10	N/A	N/A
2	1	79	3AFC	N/A	10	10	N/A	N/A
2	1	80	3AFC	N/A	10	10	N/A	N/A
2	1	81	3AFC	N/A	10	10	N/A	N/A
2	1	82	3AFC	N/A	22.5	22.5	N/A	N/A
2	1	83	3AFC	N/A	22.5	22.5	N/A	N/A
2	1	84	3AFC	N/A	10	10	N/A	N/A
2	1	85	3AFC	N/A	10	10	N/A	N/A
2	1	86	3AFC	N/A	10	10	N/A	N/A
2	1	87	3AFC	N/A	35	35	N/A	N/A
2	1	88	3AFC	N/A	10	10	N/A	N/A
2	1	89	3AFC	N/A	22.5	22.5	N/A	N/A
2	1	90	3AFC	N/A	22.5	22.5	N/A	N/A
2	1	91	3AFC	N/A	22.5	22.5	N/A	N/A
2	1	92	3AFC	N/A	22.5	22.5	N/A	N/A
2	1	93	3AFC	N/A	10	22.5	N/A	N/A
2	1	94	3AFC	N/A	10	10	N/A	N/A
2	1	95	3AFC	N/A	35	35	N/A	N/A
2	1	96	3AFC	N/A	10	10	N/A	N/A
2	1	97	3AFC	N/A	35	35	N/A	N/A
2	1	98	3AFC	N/A	22.5	22.5	N/A	N/A
2	1	99	3AFC	N/A	35	35	N/A	N/A
2	1	100	3AFC	N/A	10	10	N/A	N/A
2	1	101	3AFC	N/A	22.5	22.5	N/A	N/A
2	1	102	3AFC	N/A	35	35	N/A	N/A
2	1	103	3AFC	N/A	22.5	22.5	N/A	N/A
2	1	104	3AFC	N/A	22.5	22.5	N/A	N/A
2	1	105	3AFC	N/A	10	10	N/A	N/A
2	1	106	3AFC	N/A	10	10	N/A	N/A
2	1	107	3AFC	N/A	35	35	N/A	N/A
2	1	108	3AFC	N/A	22.5	22.5	N/A	N/A
2	1	109	3AFC	N/A	10	10	N/A	N/A
2	1	110	3AFC	N/A	22.5	22.5	N/A	N/A
2	1	111	3AFC	N/A	22.5	22.5	N/A	N/A
2	1	112	3AFC	N/A	35	35	N/A	N/A
2	1	113	3AFC	N/A	10	10	N/A	N/A
2	1	114	3AFC	N/A	35	35	N/A	N/A
2	1	115	3AFC	N/A	35	35	N/A	N/A
2	1	116	3AFC	N/A	22.5	22.5	N/A	N/A
2	1	117	3AFC	N/A	35	35	N/A	N/A
2	1	118	3AFC	N/A	10	10	N/A	N/A
2	1	119	3AFC	N/A	22.5	22.5	N/A	N/A
2	1	120	3AFC	N/A	22.5	22.5	N/A	N/A
2	1	121	3AFC	N/A	35	35	N/A	N/A
2	1	122	3AFC	N/A	22.5	22.5	N/A	N/A
2	1	123	3AFC	N/A	10	10	N/A	N/A
2	1	124	3AFC	N/A	10	10	N/A	N/A
2	1	125	3AFC	N/A	22.5	22.5	N/A	N/A
2	1	126	3AFC	N/A	10	10	N/A	N/A
2	1	127	3AFC	N/A	10	10	N/A	N/A
2	1	128	3AFC	N/A	35	35	N/A	N/A
2	1	129	3AFC	N/A	35	35	N/A	N/A
2	1	130	3AFC	N/A	22.5	22.5	N/A	N/A
2	1	131	3AFC	N/A	35	35	N/A	N/A
2	1	132	3AFC	N/A	35	35	N/A	N/A
2	1	133	3AFC	N/A	22.5	22.5	N/A	N/A
2	1	134	3AFC	N/A	35	35	N/A	N/A
2	1	135	3AFC	N/A	22.5	22.5	N/A	N/A
2	1	136	3AFC	N/A	35	22.5	N/A	N/A
2	1	137	3AFC	N/A	22.5	22.5	N/A	N/A
2	1	138	3AFC	N/A	35	10	N/A	N/A
2	1	139	3AFC	N/A	35	35	N/A	N/A
2	1	140	3AFC	N/A	35	35	N/A	N/A
2	1	141	3AFC	N/A	35	35	N/A	N/A
2	1	142	3AFC	N/A	10	10	N/A	N/A
2	1	143	3AFC	N/A	22.5	22.5	N/A	N/A
2	1	144	3AFC	N/A	10	10	N/A	N/A
2	1	145	3AFC	N/A	35	35	N/A	N/A
2	1	146	3AFC	N/A	35	35	N/A	N/A
2	1	147	3AFC	N/A	10	10	N/A	N/A
2	1	148	3AFC	N/A	22.5	22.5	N/A	N/A
2	1	149	3AFC	N/A	35	35	N/A	N/A
2	1	150	5AFC	N/A	28.75	28.75	N/A	N/A
2	1	151	5AFC	N/A	22.5	16.25	N/A	N/A
2	1	152	5AFC	N/A	35	35	N/A	N/A
2	1	153	5AFC	N/A	22.5	16.25	N/A	N/A
2	1	154	5AFC	N/A	10	10	N/A	N/A
2	1	155	5AFC	N/A	16.25	10	N/A	N/A
2	1	156	5AFC	N/A	10	10	N/A	N/A
2	1	157	5AFC	N/A	16.25	16.25	N/A	N/A
2	1	158	5AFC	N/A	22.5	22.5	N/A	N/A
2	1	159	5AFC	N/A	22.5	28.75	N/A	N/A
2	1	160	5AFC	N/A	10	10	N/A	N/A
2	1	161	5AFC	N/A	28.75	28.75	N/A	N/A
2	1	162	5AFC	N/A	22.5	16.25	N/A	N/A
2	1	163	5AFC	N/A	16.25	22.5	N/A	N/A
2	1	164	5AFC	N/A	16.25	16.25	N/A	N/A
2	1	165	5AFC	N/A	16.25	16.25	N/A	N/A
2	1	166	5AFC	N/A	22.5	16.25	N/A	N/A
2	1	167	5AFC	N/A	35	28.75	N/A	N/A
2	1	168	5AFC	N/A	10	10	N/A	N/A
2	1	169	5AFC	N/A	35	35	N/A	N/A
2	1	170	5AFC	N/A	10	10	N/A	N/A
2	1	171	5AFC	N/A	10	10	N/A	N/A
2	1	172	5AFC	N/A	10	10	N/A	N/A
2	1	173	5AFC	N/A	35	35	N/A	N/A
2	1	174	5AFC	N/A	10	10	N/A	N/A
2	1	175	5AFC	N/A	28.75	28.75	N/A	N/A
2	1	176	5AFC	N/A	22.5	28.75	N/A	N/A
2	1	177	5AFC	N/A	10	10	N/A	N/A
2	1	178	5AFC	N/A	28.75	22.5	N/A	N/A
2	1	179	5AFC	N/A	22.5	28.75	N/A	N/A
2	1	180	5AFC	N/A	22.5	35	N/A	N/A
2	1	181	5AFC	N/A	28.75	28.75	N/A	N/A
2	1	182	5AFC	N/A	35	35	N/A	N/A
2	1	183	5AFC	N/A	28.75	35	N/A	N/A
2	1	184	5AFC	N/A	28.75	28.75	N/A	N/A
2	1	185	5AFC	N/A	35	35	N/A	N/A
2	1	186	5AFC	N/A	22.5	28.75	N/A	N/A
2	1	187	5AFC	N/A	28.75	22.5	N/A	N/A
2	1	188	5AFC	N/A	16.25	16.25	N/A	N/A
2	1	189	5AFC	N/A	10	10	N/A	N/A
2	1	190	5AFC	N/A	22.5	16.25	N/A	N/A
2	1	191	5AFC	N/A	16.25	16.25	N/A	N/A
2	1	192	5AFC	N/A	35	35	N/A	N/A
2	1	193	5AFC	N/A	28.75	35	N/A	N/A
2	1	194	5AFC	N/A	35	35	N/A	N/A
2	1	195	5AFC	N/A	16.25	16.25	N/A	N/A
2	1	196	5AFC	N/A	22.5	16.25	N/A	N/A
2	1	197	5AFC	N/A	22.5	22.5	N/A	N/A
2	1	198	5AFC	N/A	10	10	N/A	N/A
2	1	199	5AFC	N/A	16.25	10	N/A	N/A
2	1	200	5AFC	N/A	10	10	N/A	N/A
2	1	201	5AFC	N/A	35	35	N/A	N/A
2	1	202	5AFC	N/A	28.75	28.75	N/A	N/A
2	1	203	5AFC	N/A	35	28.75	N/A	N/A
2	1	204	5AFC	N/A	35	28.75	N/A	N/A
2	1	205	5AFC	N/A	28.75	35	N/A	N/A
2	1	206	5AFC	N/A	35	35	N/A	N/A
2	1	207	5AFC	N/A	35	35	N/A	N/A
2	1	208	5AFC	N/A	10	10	N/A	N/A
2	1	209	5AFC	N/A	10	10	N/A	N/A
2	1	210	5AFC	N/A	16.25	16.25	N/A	N/A
2	1	211	5AFC	N/A	16.25	10	N/A	N/A
2	1	212	5AFC	N/A	22.5	16.25	N/A	N/A
2	1	213	5AFC	N/A	28.75	28.75	N/A	N/A
2	1	214	5AFC	N/A	35	28.75	N/A	N/A
2	1	215	5AFC	N/A	28.75	28.75	N/A	N/A
2	1	216	5AFC	N/A	16.25	16.25	N/A	N/A
2	1	217	5AFC	N/A	28.75	28.75	N/A	N/A
2	1	218	5AFC	N/A	35	28.75	N/A	N/A
2	1	219	5AFC	N/A	16.25	10	N/A	N/A
2	1	220	5AFC	N/A	10	10	N/A	N/A
2	1	221	5AFC	N/A	10	10	N/A	N/A
2	1	222	5AFC	N/A	28.75	28.75	N/A	N/A
2	1	223	5AFC	N/A	10	10	N/A	N/A
2	1	224	5AFC	N/A	10	10	N/A	N/A
2	1	225	5AFC	N/A	10	10	N/A	N/A
2	1	226	5AFC	N/A	35	28.75	N/A	N/A
2	1	227	5AFC	N/A	10	10	N/A	N/A
2	1	228	5AFC	N/A	35	35	N/A	N/A
2	1	229	5AFC	N/A	28.75	28.75	N/A	N/A
2	1	230	5AFC	N/A	16.25	16.25	N/A	N/A
2	1	231	5AFC	N/A	22.5	22.5	N/A	N/A
2	1	232	5AFC	N/A	28.75	28.75	N/A	N/A
2	1	233	5AFC	N/A	16.25	22.5	N/A	N/A
2	1	234	5AFC	N/A	35	35	N/A	N/A
2	1	235	5AFC	N/A	10	10	N/A	N/A
2	1	236	5AFC	N/A	28.75	22.5	N/A	N/A
2	1	237	5AFC	N/A	22.5	28.75	N/A	N/A
2	1	238	5AFC	N/A	35	35	N/A	N/A
2	1	239	5AFC	N/A	16.25	10	N/A	N/A
2	1	240	5AFC	N/A	35	28.75	N/A	N/A
2	1	241	5AFC	N/A	10	10	N/A	N/A
2	1	242	5AFC	N/A	16.25	16.25	N/A	N/A
2	1	243	5AFC	N/A	35	35	N/A	N/A
2	1	244	5AFC	N/A	28.75	22.5	N/A	N/A
2	1	245	5AFC	N/A	10	10	N/A	N/A
2	1	246	5AFC	N/A	35	28.75	N/A	N/A
2	1	247	5AFC	N/A	22.5	16.25	N/A	N/A
2	1	248	5AFC	N/A	22.5	22.5	N/A	N/A
2	1	249	5AFC	N/A	28.75	22.5	N/A	N/A
2	1	250	5AFC	N/A	10	10	N/A	N/A
2	1	251	5AFC	N/A	28.75	16.25	N/A	N/A
2	1	252	5AFC	N/A	16.25	16.25	N/A	N/A
2	1	253	5AFC	N/A	16.25	16.25	N/A	N/A
2	1	254	5AFC	N/A	28.75	22.5	N/A	N/A
2	1	255	5AFC	N/A	28.75	28.75	N/A	N/A
2	1	256	5AFC	N/A	22.5	22.5	N/A	N/A
2	1	257	5AFC	N/A	28.75	22.5	N/A	N/A
2	1	258	5AFC	N/A	35	28.75	N/A	N/A
2	1	259	5AFC	N/A	35	28.75	N/A	N/A
2	1	260	5AFC	N/A	22.5	22.5	N/A	N/A
2	1	261	5AFC	N/A	35	35	N/A	N/A
2	1	262	5AFC	N/A	16.25	16.25	N/A	N/A
2	1	263	5AFC	N/A	22.5	22.5	N/A	N/A
2	1	264	5AFC	N/A	28.75	28.75	N/A	N/A
2	1	265	5AFC	N/A	10	10	N/A	N/A
2	1	266	5AFC	N/A	16.25	16.25	N/A	N/A
2	1	267	5AFC	N/A	10	10	N/A	N/A
2	1	268	5AFC	N/A	35	28.75	N/A	N/A
2	1	269	5AFC	N/A	16.25	16.25	N/A	N/A
2	1	270	5AFC	N/A	22.5	22.5	N/A	N/A
2	1	271	5AFC	N/A	22.5	22.5	N/A	N/A
2	1	272	5AFC	N/A	10	10	N/A	N/A
2	1	273	5AFC	N/A	22.5	22.5	N/A	N/A
2	1	274	5AFC	N/A	16.25	16.25	N/A	N/A
2	1	275	5AFC	N/A	10	10	N/A	N/A
2	1	276	5AFC	N/A	16.25	16.25	N/A	N/A
2	1	277	5AFC	N/A	22.5	22.5	N/A	N/A
2	1	278	5AFC	N/A	16.25	22.5	N/A	N/A
2	1	279	5AFC	N/A	22.5	22.5	N/A	N/A
2	1	280	5AFC	N/A	35	35	N/A	N/A
2	1	281	5AFC	N/A	16.25	16.25	N/A	N/A
2	1	282	5AFC	N/A	10	10	N/A	N/A
2	1	283	5AFC	N/A	22.5	22.5	N/A	N/A
2	1	284	5AFC	N/A	22.5	22.5	N/A	N/A
2	1	285	5AFC	N/A	16.25	22.5	N/A	N/A
2	1	286	5AFC	N/A	35	35	N/A	N/A
2	1	287	5AFC	N/A	16.25	16.25	N/A	N/A
2	1	288	5AFC	N/A	10	16.25	N/A	N/A
2	1	289	5AFC	N/A	22.5	22.5	N/A	N/A
2	1	290	5AFC	N/A	35	35	N/A	N/A
2	1	291	5AFC	N/A	16.25	22.5	N/A	N/A
2	1	292	5AFC	N/A	28.75	28.75	N/A	N/A
2	1	293	5AFC	N/A	22.5	22.5	N/A	N/A
2	1	294	5AFC	N/A	16.25	16.25	N/A	N/A
2	1	295	5AFC	N/A	28.75	28.75	N/A	N/A
2	1	296	5AFC	N/A	28.75	35	N/A	N/A
2	1	297	5AFC	N/A	28.75	35	N/A	N/A
2	1	298	5AFC	N/A	35	35	N/A	N/A
2	1	299	5AFC	N/A	28.75	28.75	N/A	N/A
2	2	300	2AFC	N/A	10	10	N/A	N/A
2	2	301	2AFC	N/A	35	35	N/A	N/A
2	2	302	2AFC	N/A	10	10	N/A	N/A
2	2	303	2AFC	N/A	35	35	N/A	N/A
2	2	304	2AFC	N/A	10	10	N/A	N/A
2	2	305	2AFC	N/A	35	35	N/A	N/A
2	2	306	2AFC	N/A	35	35	N/A	N/A
2	2	307	2AFC	N/A	10	10	N/A	N/A
2	2	308	3AFC	N/A	35	35	N/A	N/A
2	2	309	3AFC	N/A	22.5	22.5	N/A	N/A
2	2	310	3AFC	N/A	22.5	22.5	N/A	N/A
2	2	311	3AFC	N/A	35	35	N/A	N/A
2	2	312	3AFC	N/A	10	10	N/A	N/A
2	2	313	3AFC	N/A	35	35	N/A	N/A
2	2	314	3AFC	N/A	35	35	N/A	N/A
2	2	315	3AFC	N/A	22.5	22.5	N/A	N/A
2	2	316	3AFC	N/A	10	10	N/A	N/A
2	2	317	3AFC	N/A	22.5	22.5	N/A	N/A
2	2	318	3AFC	N/A	10	10	N/A	N/A
2	2	319	3AFC	N/A	10	10	N/A	N/A
2	2	320	5AFC	N/A	35	35	N/A	N/A
2	2	321	5AFC	N/A	35	35	N/A	N/A
2	2	322	5AFC	N/A	28.75	22.5	N/A	N/A
2	2	323	5AFC	N/A	16.25	10	N/A	N/A
2	2	324	5AFC	N/A	22.5	16.25	N/A	N/A
2	2	325	5AFC	N/A	22.5	16.25	N/A	N/A
2	2	326	5AFC	N/A	28.75	22.5	N/A	N/A
2	2	327	5AFC	N/A	28.75	28.75	N/A	N/A
2	2	328	5AFC	N/A	22.5	22.5	N/A	N/A
2	2	329	5AFC	N/A	16.25	16.25	N/A	N/A
2	2	330	5AFC	N/A	10	10	N/A	N/A
2	2	331	5AFC	N/A	28.75	28.75	N/A	N/A
2	2	332	5AFC	N/A	16.25	16.25	N/A	N/A
2	2	333	5AFC	N/A	22.5	22.5	N/A	N/A
2	2	334	5AFC	N/A	16.25	16.25	N/A	N/A
2	2	335	5AFC	N/A	10	10	N/A	N/A
2	2	336	5AFC	N/A	35	28.75	N/A	N/A
2	2	337	5AFC	N/A	10	10	N/A	N/A
2	2	338	5AFC	N/A	10	10	N/A	N/A
2	2	339	5AFC	N/A	35	35	N/A	N/A
2	2	340	Aud	N/A	13.7988	10	N/A	N/A
2	2	341	Aud	N/A	23.4028	28.4317	N/A	N/A
2	2	342	Aud	N/A	25.6211	19.2729	N/A	N/A
2	2	343	Aud	N/A	22.0316	19.4339	N/A	N/A
2	2	344	Aud	N/A	14.9555	15.4097	N/A	N/A
2	2	345	Aud	N/A	15.8065	13.8137	N/A	N/A
2	2	346	Aud	N/A	20.9506	14.7757	N/A	N/A
2	2	347	Aud	N/A	13.0559	12.6144	N/A	N/A
2	2	348	Aud	N/A	18.0155	16.8162	N/A	N/A
2	2	349	Aud	N/A	14.0793	17.3332	N/A	N/A
2	2	350	Aud	N/A	10.7298	13.8801	N/A	N/A
2	2	351	Aud	N/A	10.7839	10.0807	N/A	N/A
2	2	352	Aud	N/A	15.1829	13.6272	N/A	N/A
2	2	353	Aud	N/A	33.1156	27.861	N/A	N/A
2	2	354	Aud	N/A	19.6242	21.0751	N/A	N/A
2	2	355	Aud	N/A	21.2692	17.5621	N/A	N/A
2	2	356	Aud	N/A	25.7503	27.3334	N/A	N/A
2	2	357	Aud	N/A	25.1106	31.2643	N/A	N/A
2	2	358	Aud	N/A	30.7084	23.7966	N/A	N/A
2	2	359	Aud	N/A	11.3975	28.6439	N/A	N/A
2	2	360	Aud	N/A	34.6496	35	N/A	N/A
2	2	361	Aud	N/A	14.2934	12.8024	N/A	N/A
2	2	362	Aud	N/A	30.2484	21.1774	N/A	N/A
2	2	363	Aud	N/A	16.4557	13.2044	N/A	N/A
2	2	364	Aud	N/A	12.291	12.3161	N/A	N/A
2	2	365	Aud	N/A	29.0551	31.2021	N/A	N/A
2	2	366	Aud	N/A	32.7841	32.4468	N/A	N/A
2	2	367	Aud	N/A	20.4302	17.0497	N/A	N/A
2	2	368	Aud	N/A	24.9846	27.0662	N/A	N/A
2	2	369	Aud	N/A	13.6606	11.8206	N/A	N/A
2	2	370	Aud	N/A	23.6394	31.5765	N/A	N/A
2	2	371	Aud	N/A	13.2544	11.6136	N/A	N/A
2	2	372	Aud	N/A	26.9431	27.9392	N/A	N/A
2	2	373	Aud	N/A	10.3585	10	N/A	N/A
2	2	374	Aud	N/A	10.4632	10.0412	N/A	N/A
2	2	375	Aud	N/A	31.1755	35	N/A	N/A
2	2	376	Aud	N/A	23.9989	28.1539	N/A	N/A
2	2	377	Aud	N/A	29.497	27.8979	N/A	N/A
2	2	378	Aud	N/A	27.2156	27.4991	N/A	N/A
2	2	379	Aud	N/A	24.8592	20.7894	N/A	N/A
2	2	380	Aud	N/A	28.1911	26.2687	N/A	N/A
2	2	381	Aud	N/A	14.6575	12.3777	N/A	N/A
2	2	382	Aud	N/A	16.6221	11.7964	N/A	N/A
2	2	383	Aud	N/A	30.0966	29.4791	N/A	N/A
2	2	384	Aud	N/A	13.8684	12.4437	N/A	N/A
2	2	385	Aud	N/A	19.2332	14.8489	N/A	N/A
2	2	386	Aud	N/A	17.7456	20.2394	N/A	N/A
2	2	387	Aud	N/A	11.6879	12.5574	N/A	N/A
2	2	388	Aud	N/A	14.7315	13.3866	N/A	N/A
2	2	389	Aud	N/A	21.3765	20.3025	N/A	N/A
2	2	390	Aud	N/A	12.4779	10	N/A	N/A
2	2	391	Aud	N/A	17.8351	11.8089	N/A	N/A
2	2	392	Aud	N/A	26.8079	30.2332	N/A	N/A
2	2	393	Aud	N/A	13.9383	11.8913	N/A	N/A
2	2	394	Aud	N/A	10.2033	11.1873	N/A	N/A
2	2	395	Aud	N/A	19.5257	20.6468	N/A	N/A
2	2	396	Aud	N/A	17.3921	13.4533	N/A	N/A
2	2	397	Aud	N/A	23.7587	30.4818	N/A	N/A
2	2	398	Aud	N/A	28.3333	29.1708	N/A	N/A
2	2	399	Aud	N/A	32.9494	28.6479	N/A	N/A
2	2	400	Aud	N/A	20.8455	15.0406	N/A	N/A
2	2	401	Aud	N/A	13.3213	10.0569	N/A	N/A
2	2	402	Aud	N/A	14.1503	11.4221	N/A	N/A
2	2	403	Aud	N/A	31.4907	28.7976	N/A	N/A
2	2	404	Aud	N/A	10.8929	10.8164	N/A	N/A
2	2	405	Aud	N/A	34.8244	35	N/A	N/A
2	2	406	Aud	N/A	12.9252	10.1808	N/A	N/A
2	2	407	Aud	N/A	16.3731	12.2436	N/A	N/A
2	2	408	Aud	N/A	12.9903	14.7917	N/A	N/A
2	2	409	Aud	N/A	24.4868	22.7254	N/A	N/A
2	2	410	Aud	N/A	22.5929	25.5149	N/A	N/A
2	2	411	Aud	N/A	23.8785	23.7231	N/A	N/A
2	2	412	Aud	N/A	11.5128	12.2906	N/A	N/A
2	2	413	Aud	N/A	32.6195	28.4414	N/A	N/A
2	2	414	Aud	N/A	11.7468	13.8713	N/A	N/A
2	2	415	Aud	N/A	12.1679	10	N/A	N/A
2	2	416	Aud	N/A	10.569	11.4542	N/A	N/A
2	2	417	Aud	N/A	32.4558	35	N/A	N/A
2	2	418	Aud	N/A	10.4107	10.3422	N/A	N/A
2	2	419	Aud	N/A	22.7069	17.1482	N/A	N/A
2	2	420	Aud	N/A	29.349	19.3126	N/A	N/A
2	2	421	Aud	N/A	26.1419	19.1327	N/A	N/A
2	2	422	Aud	N/A	10.6223	12.8664	N/A	N/A
2	2	423	Aud	N/A	32.1309	33.1816	N/A	N/A
2	2	424	Aud	N/A	10.0504	10.7921	N/A	N/A
2	2	425	Aud	N/A	23.1685	22.5629	N/A	N/A
2	2	426	Aud	N/A	11.455	10.7931	N/A	N/A
2	2	427	Aud	N/A	27.079	21.8657	N/A	N/A
2	2	428	Aud	N/A	14.0086	14.947	N/A	N/A
2	2	429	Aud	N/A	20.6368	15.0021	N/A	N/A
2	2	430	Aud	N/A	12.2293	19.0533	N/A	N/A
2	2	431	Aud	N/A	33.2827	26.6972	N/A	N/A
2	2	432	Aud	N/A	35	25.1253	N/A	N/A
2	2	433	Aud	N/A	23.2853	19.4153	N/A	N/A
2	2	434	Aud	N/A	21.7016	16.4475	N/A	N/A
2	2	435	Aud	N/A	20.0231	19.9545	N/A	N/A
2	2	436	Aud	N/A	16.5387	14.057	N/A	N/A
2	2	437	Aud	N/A	10.3065	11.2319	N/A	N/A
2	2	438	Aud	N/A	19.1367	13.6473	N/A	N/A
2	2	439	Aud	N/A	27.9089	21.9125	N/A	N/A
2	2	440	Aud	N/A	16.7902	17.9298	N/A	N/A
2	2	441	Aud	N/A	15.2595	16.8224	N/A	N/A
2	2	442	Aud	N/A	10.9479	12.6412	N/A	N/A
2	2	443	Aud	N/A	26.5395	35	N/A	N/A
2	2	444	Aud	N/A	14.8058	18.8416	N/A	N/A
2	2	445	Aud	N/A	19.4277	16.8344	N/A	N/A
2	2	446	Aud	N/A	19.9226	17.4172	N/A	N/A
2	2	447	Aud	N/A	18.5676	15.5647	N/A	N/A
2	2	448	Aud	N/A	13.1879	18.7883	N/A	N/A
2	2	449	Aud	N/A	12.7957	10.3818	N/A	N/A
2	2	450	Aud	N/A	16.706	12.5836	N/A	N/A
2	2	451	Aud	N/A	26.0107	28.226	N/A	N/A
2	2	452	Aud	N/A	11.1144	10.5466	N/A	N/A
2	2	453	Aud	N/A	11.5709	10.1097	N/A	N/A
2	2	454	Aud	N/A	33.9592	35	N/A	N/A
2	2	455	Aud	N/A	16.8749	14.3299	N/A	N/A
2	2	456	Aud	N/A	15.7272	16.0182	N/A	N/A
2	2	457	Aud	N/A	12.4153	11.6325	N/A	N/A
2	2	458	Aud	N/A	19.3302	11.2224	N/A	N/A
2	2	459	Aud	N/A	15.9664	20.5362	N/A	N/A
2	2	460	Aud	N/A	12.1068	15.5347	N/A	N/A
2	2	461	Aud	N/A	21.1625	26.6791	N/A	N/A
2	2	462	Aud	N/A	11.2834	10.0956	N/A	N/A
2	2	463	Aud	N/A	11.6292	10	N/A	N/A
2	2	464	Aud	N/A	22.9365	20.1879	N/A	N/A
2	2	465	Aud	N/A	18.1977	12.3618	N/A	N/A
2	2	466	Aud	N/A	20.1241	19.3575	N/A	N/A
2	2	467	Aud	N/A	10.1011	10.4366	N/A	N/A
2	2	468	Aud	N/A	15.6483	12.6873	N/A	N/A
2	2	469	Aud	N/A	13.1217	12.7169	N/A	N/A
2	2	470	Aud	N/A	21.4843	22.5229	N/A	N/A
2	2	471	Aud	N/A	16.2909	13.0715	N/A	N/A
2	2	472	Aud	N/A	27.7688	33.0319	N/A	N/A
2	2	473	Aud	N/A	22.4795	23.9187	N/A	N/A
2	2	474	Aud	N/A	11.2268	10	N/A	N/A
2	2	475	Aud	N/A	33.4505	35	N/A	N/A
2	2	476	Aud	N/A	17.0456	12.5637	N/A	N/A
2	2	477	Aud	N/A	23.0522	20.2899	N/A	N/A
2	2	478	Aud	N/A	16.2092	10.3983	N/A	N/A
2	2	479	Aud	N/A	24.12	22.6701	N/A	N/A
2	2	480	Aud	N/A	24.2416	17.4793	N/A	N/A
2	2	481	Aud	N/A	11.9255	11.5642	N/A	N/A
2	2	482	Aud	N/A	31.019	24.995	N/A	N/A
2	2	483	Aud	N/A	27.6295	29.8891	N/A	N/A
2	2	484	Aud	N/A	19.0406	19.7328	N/A	N/A
2	2	485	Aud	N/A	23.5208	15.2805	N/A	N/A
2	2	486	Aud	N/A	28.9093	28.8142	N/A	N/A
2	2	487	Aud	N/A	25.8802	20.6411	N/A	N/A
2	2	488	Aud	N/A	25.4925	20.7008	N/A	N/A
2	2	489	Aud	N/A	21.8111	17.5112	N/A	N/A
2	2	490	Aud	N/A	18.9451	12.3287	N/A	N/A
2	2	491	Aud	N/A	14.438	13.0668	N/A	N/A
2	2	492	Aud	N/A	10.2547	10	N/A	N/A
2	2	493	Aud	N/A	26.2738	30.705	N/A	N/A
2	2	494	Aud	N/A	14.584	10.3983	N/A	N/A
2	2	495	Aud	N/A	13.3885	10.817	N/A	N/A
2	2	496	Aud	N/A	14.5108	12.3555	N/A	N/A
2	2	497	Aud	N/A	11.3403	10	N/A	N/A
2	2	498	Aud	N/A	34.4757	34.4725	N/A	N/A
2	2	499	Aud	N/A	26.4063	34.4973	N/A	N/A
2	2	500	Aud	N/A	32.293	26.7649	N/A	N/A
2	2	501	Aud	N/A	27.3528	28.6276	N/A	N/A
2	2	502	Aud	N/A	13.5239	10.5593	N/A	N/A
2	2	503	Aud	N/A	24.6103	22.958	N/A	N/A
2	2	504	Aud	N/A	16.0469	11.6405	N/A	N/A
[truncated: 15,962 more rows]
