# Supplementary material for: Bayes-Like Integration of a New Sensory Skill with Vision
Source: Sci Rep. 2018 Nov 15;8:16880. doi: 10.1038/s41598-018-35046-7 (PMC6237778; doi:10.1038/s41598-018-35046-7)
Supplement: Supplementary file 4 — Vibrotactile Dataset [file 41598_2018_35046_MOESM4_ESM.xlsx]

## Sheet: Sheet1
ID Number	Trial Number	Type	Session	Target	Response	Play Vibro	Show Visual	Visual Center	Visual Sigma	Vibration Length	Feedback	Script Element	Log Target	Log Response	Log Error
1	0	2AFC Vib	1	35	35	TRUE	FALSE	None	None	1	TRUE	0	3.55535	3.55535	0
1	1	2AFC Vib	1	35	35	TRUE	FALSE	None	None	1	TRUE	None	3.55535	3.55535	0
1	2	2AFC Vib	1	10	10	TRUE	FALSE	None	None	1	TRUE	None	2.30259	2.30259	0
1	3	2AFC Vib	1	35	35	TRUE	FALSE	None	None	1	TRUE	None	3.55535	3.55535	0
1	4	2AFC Vib	1	10	35	TRUE	FALSE	None	None	1	TRUE	None	2.30259	3.55535	1.25276
1	5	2AFC Vib	1	35	35	TRUE	FALSE	None	None	1	TRUE	None	3.55535	3.55535	0
1	6	2AFC Vib	1	35	35	TRUE	FALSE	None	None	1	TRUE	None	3.55535	3.55535	0
1	7	2AFC Vib	1	10	10	TRUE	FALSE	None	None	1	TRUE	None	2.30259	2.30259	0
1	8	2AFC Vib	1	35	35	TRUE	FALSE	None	None	1	TRUE	None	3.55535	3.55535	0
1	9	2AFC Vib	1	35	35	TRUE	FALSE	None	None	1	TRUE	None	3.55535	3.55535	0
1	10	2AFC Vib	1	10	10	TRUE	FALSE	None	None	1	TRUE	None	2.30259	2.30259	0
1	11	2AFC Vib	1	10	10	TRUE	FALSE	None	None	1	TRUE	None	2.30259	2.30259	0
1	12	2AFC Vib	1	10	10	TRUE	FALSE	None	None	1	TRUE	None	2.30259	2.30259	0
1	13	2AFC Vib	1	10	10	TRUE	FALSE	None	None	1	TRUE	None	2.30259	2.30259	0
1	14	2AFC Vib	1	10	10	TRUE	FALSE	None	None	1	TRUE	None	2.30259	2.30259	0
1	15	2AFC Vib	1	35	35	TRUE	FALSE	None	None	1	TRUE	None	3.55535	3.55535	0
1	16	2AFC Vib	1	35	35	TRUE	FALSE	None	None	1	TRUE	None	3.55535	3.55535	0
1	17	2AFC Vib	1	10	10	TRUE	FALSE	None	None	1	TRUE	None	2.30259	2.30259	0
1	18	2AFC Vib	1	35	35	TRUE	FALSE	None	None	1	TRUE	None	3.55535	3.55535	0
1	19	2AFC Vib	1	10	10	TRUE	FALSE	None	None	1	TRUE	None	2.30259	2.30259	0
1	20	2AFC Vib	1	10	10	TRUE	FALSE	None	None	1	TRUE	None	2.30259	2.30259	0
1	21	2AFC Vib	1	35	35	TRUE	FALSE	None	None	1	TRUE	None	3.55535	3.55535	0
1	22	2AFC Vib	1	35	35	TRUE	FALSE	None	None	1	TRUE	None	3.55535	3.55535	0
1	23	2AFC Vib	1	10	10	TRUE	FALSE	None	None	1	TRUE	None	2.30259	2.30259	0
1	24	2AFC Vib	1	10	10	TRUE	FALSE	None	None	1	TRUE	None	2.30259	2.30259	0
1	25	2AFC Vib	1	10	10	TRUE	FALSE	None	None	1	TRUE	None	2.30259	2.30259	0
1	26	2AFC Vib	1	10	10	TRUE	FALSE	None	None	1	TRUE	None	2.30259	2.30259	0
1	27	2AFC Vib	1	35	35	TRUE	FALSE	None	None	1	TRUE	None	3.55535	3.55535	0
1	28	2AFC Vib	1	35	35	TRUE	FALSE	None	None	1	TRUE	None	3.55535	3.55535	0
1	29	2AFC Vib	1	35	35	TRUE	FALSE	None	None	1	TRUE	None	3.55535	3.55535	0
1	30	2AFC Vib	1	10	10	TRUE	FALSE	None	None	1	TRUE	None	2.30259	2.30259	0
1	31	2AFC Vib	1	10	10	TRUE	FALSE	None	None	1	TRUE	None	2.30259	2.30259	0
1	32	2AFC Vib	1	10	10	TRUE	FALSE	None	None	1	TRUE	None	2.30259	2.30259	0
1	33	2AFC Vib	1	10	10	TRUE	FALSE	None	None	1	TRUE	None	2.30259	2.30259	0
1	34	2AFC Vib	1	10	10	TRUE	FALSE	None	None	1	TRUE	None	2.30259	2.30259	0
1	35	2AFC Vib	1	10	10	TRUE	FALSE	None	None	1	TRUE	None	2.30259	2.30259	0
1	36	2AFC Vib	1	35	35	TRUE	FALSE	None	None	1	TRUE	None	3.55535	3.55535	0
1	37	2AFC Vib	1	35	35	TRUE	FALSE	None	None	1	TRUE	None	3.55535	3.55535	0
1	38	2AFC Vib	1	35	35	TRUE	FALSE	None	None	1	TRUE	None	3.55535	3.55535	0
1	39	2AFC Vib	1	35	35	TRUE	FALSE	None	None	1	TRUE	None	3.55535	3.55535	0
1	40	2AFC Vib	1	35	35	TRUE	FALSE	None	None	1	TRUE	None	3.55535	3.55535	0
1	41	2AFC Vib	1	10	35	TRUE	FALSE	None	None	1	TRUE	None	2.30259	3.55535	1.25276
1	42	2AFC Vib	1	35	35	TRUE	FALSE	None	None	1	TRUE	None	3.55535	3.55535	0
1	43	2AFC Vib	1	10	10	TRUE	FALSE	None	None	1	TRUE	None	2.30259	2.30259	0
1	44	2AFC Vib	1	35	10	TRUE	FALSE	None	None	1	TRUE	None	3.55535	2.30259	-1.25276
1	45	2AFC Vib	1	10	10	TRUE	FALSE	None	None	1	TRUE	None	2.30259	2.30259	0
1	46	2AFC Vib	1	35	35	TRUE	FALSE	None	None	1	TRUE	None	3.55535	3.55535	0
1	47	2AFC Vib	1	35	35	TRUE	FALSE	None	None	1	TRUE	None	3.55535	3.55535	0
1	48	2AFC Vib	1	35	35	TRUE	FALSE	None	None	1	TRUE	None	3.55535	3.55535	0
1	49	2AFC Vib	1	10	10	TRUE	FALSE	None	None	1	TRUE	None	2.30259	2.30259	0
1	50	3AFC Vib	1	22.5	10	TRUE	FALSE	None	None	1	TRUE	3	3.11352	2.30259	-0.81093
1	51	3AFC Vib	1	10	10	TRUE	FALSE	None	None	1	TRUE	None	2.30259	2.30259	0
1	52	3AFC Vib	1	22.5	22.5	TRUE	FALSE	None	None	1	TRUE	None	3.11352	3.11352	0
1	53	3AFC Vib	1	22.5	22.5	TRUE	FALSE	None	None	1	TRUE	None	3.11352	3.11352	0
1	54	3AFC Vib	1	22.5	35	TRUE	FALSE	None	None	1	TRUE	None	3.11352	3.55535	0.441833
1	55	3AFC Vib	1	22.5	35	TRUE	FALSE	None	None	1	TRUE	None	3.11352	3.55535	0.441833
1	56	3AFC Vib	1	35	35	TRUE	FALSE	None	None	1	TRUE	None	3.55535	3.55535	0
1	57	3AFC Vib	1	10	22.5	TRUE	FALSE	None	None	1	TRUE	None	2.30259	3.11352	0.81093
1	58	3AFC Vib	1	35	35	TRUE	FALSE	None	None	1	TRUE	None	3.55535	3.55535	0
1	59	3AFC Vib	1	10	10	TRUE	FALSE	None	None	1	TRUE	None	2.30259	2.30259	0
1	60	3AFC Vib	1	22.5	22.5	TRUE	FALSE	None	None	1	TRUE	None	3.11352	3.11352	0
1	61	3AFC Vib	1	22.5	22.5	TRUE	FALSE	None	None	1	TRUE	None	3.11352	3.11352	0
1	62	3AFC Vib	1	22.5	22.5	TRUE	FALSE	None	None	1	TRUE	None	3.11352	3.11352	0
1	63	3AFC Vib	1	22.5	22.5	TRUE	FALSE	None	None	1	TRUE	None	3.11352	3.11352	0
1	64	3AFC Vib	1	35	35	TRUE	FALSE	None	None	1	TRUE	None	3.55535	3.55535	0
1	65	3AFC Vib	1	10	10	TRUE	FALSE	None	None	1	TRUE	None	2.30259	2.30259	0
1	66	3AFC Vib	1	35	35	TRUE	FALSE	None	None	1	TRUE	None	3.55535	3.55535	0
1	67	3AFC Vib	1	10	10	TRUE	FALSE	None	None	1	TRUE	None	2.30259	2.30259	0
1	68	3AFC Vib	1	10	10	TRUE	FALSE	None	None	1	TRUE	None	2.30259	2.30259	0
1	69	3AFC Vib	1	10	22.5	TRUE	FALSE	None	None	1	TRUE	None	2.30259	3.11352	0.81093
1	70	3AFC Vib	1	35	22.5	TRUE	FALSE	None	None	1	TRUE	None	3.55535	3.11352	-0.441833
1	71	3AFC Vib	1	22.5	22.5	TRUE	FALSE	None	None	1	TRUE	None	3.11352	3.11352	0
1	72	3AFC Vib	1	35	35	TRUE	FALSE	None	None	1	TRUE	None	3.55535	3.55535	0
1	73	3AFC Vib	1	10	10	TRUE	FALSE	None	None	1	TRUE	None	2.30259	2.30259	0
1	74	3AFC Vib	1	35	22.5	TRUE	FALSE	None	None	1	TRUE	None	3.55535	3.11352	-0.441833
1	75	3AFC Vib	1	35	35	TRUE	FALSE	None	None	1	TRUE	None	3.55535	3.55535	0
1	76	3AFC Vib	1	10	10	TRUE	FALSE	None	None	1	TRUE	None	2.30259	2.30259	0
1	77	3AFC Vib	1	35	22.5	TRUE	FALSE	None	None	1	TRUE	None	3.55535	3.11352	-0.441833
1	78	3AFC Vib	1	35	35	TRUE	FALSE	None	None	1	TRUE	None	3.55535	3.55535	0
1	79	3AFC Vib	1	35	35	TRUE	FALSE	None	None	1	TRUE	None	3.55535	3.55535	0
1	80	3AFC Vib	1	10	10	TRUE	FALSE	None	None	1	TRUE	None	2.30259	2.30259	0
1	81	3AFC Vib	1	35	35	TRUE	FALSE	None	None	1	TRUE	None	3.55535	3.55535	0
1	82	3AFC Vib	1	35	35	TRUE	FALSE	None	None	1	TRUE	None	3.55535	3.55535	0
1	83	3AFC Vib	1	22.5	22.5	TRUE	FALSE	None	None	1	TRUE	None	3.11352	3.11352	0
1	84	3AFC Vib	1	35	35	TRUE	FALSE	None	None	1	TRUE	None	3.55535	3.55535	0
1	85	3AFC Vib	1	22.5	35	TRUE	FALSE	None	None	1	TRUE	None	3.11352	3.55535	0.441833
1	86	3AFC Vib	1	35	35	TRUE	FALSE	None	None	1	TRUE	None	3.55535	3.55535	0
1	87	3AFC Vib	1	22.5	35	TRUE	FALSE	None	None	1	TRUE	None	3.11352	3.55535	0.441833
1	88	3AFC Vib	1	10	10	TRUE	FALSE	None	None	1	TRUE	None	2.30259	2.30259	0
1	89	3AFC Vib	1	22.5	10	TRUE	FALSE	None	None	1	TRUE	None	3.11352	2.30259	-0.81093
1	90	3AFC Vib	1	10	10	TRUE	FALSE	None	None	1	TRUE	None	2.30259	2.30259	0
1	91	3AFC Vib	1	22.5	22.5	TRUE	FALSE	None	None	1	TRUE	None	3.11352	3.11352	0
1	92	3AFC Vib	1	22.5	22.5	TRUE	FALSE	None	None	1	TRUE	None	3.11352	3.11352	0
1	93	3AFC Vib	1	35	35	TRUE	FALSE	None	None	1	TRUE	None	3.55535	3.55535	0
1	94	3AFC Vib	1	35	22.5	TRUE	FALSE	None	None	1	TRUE	None	3.55535	3.11352	-0.441833
1	95	3AFC Vib	1	22.5	35	TRUE	FALSE	None	None	1	TRUE	None	3.11352	3.55535	0.441833
1	96	3AFC Vib	1	10	10	TRUE	FALSE	None	None	1	TRUE	None	2.30259	2.30259	0
1	97	3AFC Vib	1	35	35	TRUE	FALSE	None	None	1	TRUE	None	3.55535	3.55535	0
1	98	3AFC Vib	1	10	10	TRUE	FALSE	None	None	1	TRUE	None	2.30259	2.30259	0
1	99	3AFC Vib	1	22.5	22.5	TRUE	FALSE	None	None	1	TRUE	None	3.11352	3.11352	0
1	100	3AFC Vib	1	22.5	22.5	TRUE	FALSE	None	None	1	TRUE	None	3.11352	3.11352	0
1	101	3AFC Vib	1	35	22.5	TRUE	FALSE	None	None	1	TRUE	None	3.55535	3.11352	-0.441833
1	102	3AFC Vib	1	35	35	TRUE	FALSE	None	None	1	TRUE	None	3.55535	3.55535	0
1	103	3AFC Vib	1	22.5	22.5	TRUE	FALSE	None	None	1	TRUE	None	3.11352	3.11352	0
1	104	3AFC Vib	1	10	22.5	TRUE	FALSE	None	None	1	TRUE	None	2.30259	3.11352	0.81093
1	105	3AFC Vib	1	35	35	TRUE	FALSE	None	None	1	TRUE	None	3.55535	3.55535	0
1	106	3AFC Vib	1	10	10	TRUE	FALSE	None	None	1	TRUE	None	2.30259	2.30259	0
1	107	3AFC Vib	1	35	35	TRUE	FALSE	None	None	1	TRUE	None	3.55535	3.55535	0
1	108	3AFC Vib	1	22.5	22.5	TRUE	FALSE	None	None	1	TRUE	None	3.11352	3.11352	0
1	109	3AFC Vib	1	10	10	TRUE	FALSE	None	None	1	TRUE	None	2.30259	2.30259	0
1	110	3AFC Vib	1	35	22.5	TRUE	FALSE	None	None	1	TRUE	None	3.55535	3.11352	-0.441833
1	111	3AFC Vib	1	22.5	22.5	TRUE	FALSE	None	None	1	TRUE	None	3.11352	3.11352	0
1	112	3AFC Vib	1	10	10	TRUE	FALSE	None	None	1	TRUE	None	2.30259	2.30259	0
1	113	3AFC Vib	1	10	10	TRUE	FALSE	None	None	1	TRUE	None	2.30259	2.30259	0
1	114	3AFC Vib	1	35	35	TRUE	FALSE	None	None	1	TRUE	None	3.55535	3.55535	0
1	115	3AFC Vib	1	35	35	TRUE	FALSE	None	None	1	TRUE	None	3.55535	3.55535	0
1	116	3AFC Vib	1	10	22.5	TRUE	FALSE	None	None	1	TRUE	None	2.30259	3.11352	0.81093
1	117	3AFC Vib	1	22.5	22.5	TRUE	FALSE	None	None	1	TRUE	None	3.11352	3.11352	0
1	118	3AFC Vib	1	35	22.5	TRUE	FALSE	None	None	1	TRUE	None	3.55535	3.11352	-0.441833
1	119	3AFC Vib	1	35	22.5	TRUE	FALSE	None	None	1	TRUE	None	3.55535	3.11352	-0.441833
1	120	3AFC Vib	1	35	35	TRUE	FALSE	None	None	1	TRUE	None	3.55535	3.55535	0
1	121	3AFC Vib	1	22.5	35	TRUE	FALSE	None	None	1	TRUE	None	3.11352	3.55535	0.441833
1	122	3AFC Vib	1	10	22.5	TRUE	FALSE	None	None	1	TRUE	None	2.30259	3.11352	0.81093
1	123	3AFC Vib	1	10	10	TRUE	FALSE	None	None	1	TRUE	None	2.30259	2.30259	0
1	124	3AFC Vib	1	10	10	TRUE	FALSE	None	None	1	TRUE	None	2.30259	2.30259	0
1	125	3AFC Vib	1	22.5	35	TRUE	FALSE	None	None	1	TRUE	None	3.11352	3.55535	0.441833
1	126	3AFC Vib	1	22.5	35	TRUE	FALSE	None	None	1	TRUE	None	3.11352	3.55535	0.441833
1	127	3AFC Vib	1	10	10	TRUE	FALSE	None	None	1	TRUE	None	2.30259	2.30259	0
1	128	3AFC Vib	1	35	35	TRUE	FALSE	None	None	1	TRUE	None	3.55535	3.55535	0
1	129	3AFC Vib	1	35	35	TRUE	FALSE	None	None	1	TRUE	None	3.55535	3.55535	0
1	130	3AFC Vib	1	10	22.5	TRUE	FALSE	None	None	1	TRUE	None	2.30259	3.11352	0.81093
1	131	3AFC Vib	1	10	10	TRUE	FALSE	None	None	1	TRUE	None	2.30259	2.30259	0
1	132	3AFC Vib	1	22.5	22.5	TRUE	FALSE	None	None	1	TRUE	None	3.11352	3.11352	0
1	133	3AFC Vib	1	22.5	22.5	TRUE	FALSE	None	None	1	TRUE	None	3.11352	3.11352	0
1	134	3AFC Vib	1	10	10	TRUE	FALSE	None	None	1	TRUE	None	2.30259	2.30259	0
1	135	3AFC Vib	1	10	10	TRUE	FALSE	None	None	1	TRUE	None	2.30259	2.30259	0
1	136	3AFC Vib	1	10	10	TRUE	FALSE	None	None	1	TRUE	None	2.30259	2.30259	0
1	137	3AFC Vib	1	10	10	TRUE	FALSE	None	None	1	TRUE	None	2.30259	2.30259	0
1	138	3AFC Vib	1	22.5	22.5	TRUE	FALSE	None	None	1	TRUE	None	3.11352	3.11352	0
1	139	3AFC Vib	1	22.5	22.5	TRUE	FALSE	None	None	1	TRUE	None	3.11352	3.11352	0
1	140	3AFC Vib	1	10	10	TRUE	FALSE	None	None	1	TRUE	None	2.30259	2.30259	0
1	141	3AFC Vib	1	22.5	35	TRUE	FALSE	None	None	1	TRUE	None	3.11352	3.55535	0.441833
1	142	3AFC Vib	1	35	35	TRUE	FALSE	None	None	1	TRUE	None	3.55535	3.55535	0
1	143	3AFC Vib	1	22.5	22.5	TRUE	FALSE	None	None	1	TRUE	None	3.11352	3.11352	0
1	144	3AFC Vib	1	35	35	TRUE	FALSE	None	None	1	TRUE	None	3.55535	3.55535	0
1	145	3AFC Vib	1	10	10	TRUE	FALSE	None	None	1	TRUE	None	2.30259	2.30259	0
1	146	3AFC Vib	1	35	22.5	TRUE	FALSE	None	None	1	TRUE	None	3.55535	3.11352	-0.441833
1	147	3AFC Vib	1	10	35	TRUE	FALSE	None	None	1	TRUE	None	2.30259	3.55535	1.25276
1	148	3AFC Vib	1	35	22.5	TRUE	FALSE	None	None	1	TRUE	None	3.55535	3.11352	-0.441833
1	149	3AFC Vib	1	22.5	35	TRUE	FALSE	None	None	1	TRUE	None	3.11352	3.55535	0.441833
1	150	5AFC Vib	1	28.75	28.75	TRUE	FALSE	None	None	1	TRUE	6	3.35864	3.35864	0
1	151	5AFC Vib	1	22.5	22.5	TRUE	FALSE	None	None	1	TRUE	None	3.11352	3.11352	0
1	152	5AFC Vib	1	22.5	22.5	TRUE	FALSE	None	None	1	TRUE	None	3.11352	3.11352	0
1	153	5AFC Vib	1	22.5	16.25	TRUE	FALSE	None	None	1	TRUE	None	3.11352	2.78809	-0.325422
1	154	5AFC Vib	1	28.75	22.5	TRUE	FALSE	None	None	1	TRUE	None	3.35864	3.11352	-0.245122
1	155	5AFC Vib	1	10	16.25	TRUE	FALSE	None	None	1	TRUE	None	2.30259	2.78809	0.485508
1	156	5AFC Vib	1	22.5	28.75	TRUE	FALSE	None	None	1	TRUE	None	3.11352	3.35864	0.245122
1	157	5AFC Vib	1	10	22.5	TRUE	FALSE	None	None	1	TRUE	None	2.30259	3.11352	0.81093
1	158	5AFC Vib	1	10	10	TRUE	FALSE	None	None	1	TRUE	None	2.30259	2.30259	0
1	159	5AFC Vib	1	35	28.75	TRUE	FALSE	None	None	1	TRUE	None	3.55535	3.35864	-0.19671
1	160	5AFC Vib	1	10	22.5	TRUE	FALSE	None	None	1	TRUE	None	2.30259	3.11352	0.81093
1	161	5AFC Vib	1	16.25	28.75	TRUE	FALSE	None	None	1	TRUE	None	2.78809	3.35864	0.570545
1	162	5AFC Vib	1	28.75	28.75	TRUE	FALSE	None	None	1	TRUE	None	3.35864	3.35864	0
1	163	5AFC Vib	1	22.5	35	TRUE	FALSE	None	None	1	TRUE	None	3.11352	3.55535	0.441833
1	164	5AFC Vib	1	16.25	28.75	TRUE	FALSE	None	None	1	TRUE	None	2.78809	3.35864	0.570545
1	165	5AFC Vib	1	22.5	28.75	TRUE	FALSE	None	None	1	TRUE	None	3.11352	3.35864	0.245122
1	166	5AFC Vib	1	35	35	TRUE	FALSE	None	None	1	TRUE	None	3.55535	3.55535	0
1	167	5AFC Vib	1	16.25	10	TRUE	FALSE	None	None	1	TRUE	None	2.78809	2.30259	-0.485508
1	168	5AFC Vib	1	28.75	22.5	TRUE	FALSE	None	None	1	TRUE	None	3.35864	3.11352	-0.245122
1	169	5AFC Vib	1	22.5	28.75	TRUE	FALSE	None	None	1	TRUE	None	3.11352	3.35864	0.245122
1	170	5AFC Vib	1	22.5	22.5	TRUE	FALSE	None	None	1	TRUE	None	3.11352	3.11352	0
1	171	5AFC Vib	1	28.75	35	TRUE	FALSE	None	None	1	TRUE	None	3.35864	3.55535	0.19671
1	172	5AFC Vib	1	22.5	16.25	TRUE	FALSE	None	None	1	TRUE	None	3.11352	2.78809	-0.325422
1	173	5AFC Vib	1	35	16.25	TRUE	FALSE	None	None	1	TRUE	None	3.55535	2.78809	-0.767255
1	174	5AFC Vib	1	22.5	28.75	TRUE	FALSE	None	None	1	TRUE	None	3.11352	3.35864	0.245122
1	175	5AFC Vib	1	10	16.25	TRUE	FALSE	None	None	1	TRUE	None	2.30259	2.78809	0.485508
1	176	5AFC Vib	1	10	10	TRUE	FALSE	None	None	1	TRUE	None	2.30259	2.30259	0
1	177	5AFC Vib	1	16.25	22.5	TRUE	FALSE	None	None	1	TRUE	None	2.78809	3.11352	0.325422
1	178	5AFC Vib	1	22.5	28.75	TRUE	FALSE	None	None	1	TRUE	None	3.11352	3.35864	0.245122
1	179	5AFC Vib	1	22.5	35	TRUE	FALSE	None	None	1	TRUE	None	3.11352	3.55535	0.441833
1	180	5AFC Vib	1	16.25	22.5	TRUE	FALSE	None	None	1	TRUE	None	2.78809	3.11352	0.325422
1	181	5AFC Vib	1	35	28.75	TRUE	FALSE	None	None	1	TRUE	None	3.55535	3.35864	-0.19671
1	182	5AFC Vib	1	35	35	TRUE	FALSE	None	None	1	TRUE	None	3.55535	3.55535	0
1	183	5AFC Vib	1	16.25	22.5	TRUE	FALSE	None	None	1	TRUE	None	2.78809	3.11352	0.325422
1	184	5AFC Vib	1	35	22.5	TRUE	FALSE	None	None	1	TRUE	None	3.55535	3.11352	-0.441833
1	185	5AFC Vib	1	35	28.75	TRUE	FALSE	None	None	1	TRUE	None	3.55535	3.35864	-0.19671
1	186	5AFC Vib	1	28.75	28.75	TRUE	FALSE	None	None	1	TRUE	None	3.35864	3.35864	0
1	187	5AFC Vib	1	10	22.5	TRUE	FALSE	None	None	1	TRUE	None	2.30259	3.11352	0.81093
1	188	5AFC Vib	1	35	22.5	TRUE	FALSE	None	None	1	TRUE	None	3.55535	3.11352	-0.441833
1	189	5AFC Vib	1	22.5	28.75	TRUE	FALSE	None	None	1	TRUE	None	3.11352	3.35864	0.245122
1	190	5AFC Vib	1	16.25	22.5	TRUE	FALSE	None	None	1	TRUE	None	2.78809	3.11352	0.325422
1	191	5AFC Vib	1	10	10	TRUE	FALSE	None	None	1	TRUE	None	2.30259	2.30259	0
1	192	5AFC Vib	1	10	10	TRUE	FALSE	None	None	1	TRUE	None	2.30259	2.30259	0
1	193	5AFC Vib	1	28.75	28.75	TRUE	FALSE	None	None	1	TRUE	None	3.35864	3.35864	0
1	194	5AFC Vib	1	35	35	TRUE	FALSE	None	None	1	TRUE	None	3.55535	3.55535	0
1	195	5AFC Vib	1	10	16.25	TRUE	FALSE	None	None	1	TRUE	None	2.30259	2.78809	0.485508
1	196	5AFC Vib	1	16.25	22.5	TRUE	FALSE	None	None	1	TRUE	None	2.78809	3.11352	0.325422
1	197	5AFC Vib	1	35	35	TRUE	FALSE	None	None	1	TRUE	None	3.55535	3.55535	0
1	198	5AFC Vib	1	16.25	22.5	TRUE	FALSE	None	None	1	TRUE	None	2.78809	3.11352	0.325422
1	199	5AFC Vib	1	10	10	TRUE	FALSE	None	None	1	TRUE	None	2.30259	2.30259	0
1	200	5AFC Vib	1	10	10	TRUE	FALSE	None	None	1	TRUE	None	2.30259	2.30259	0
1	201	5AFC Vib	1	28.75	22.5	TRUE	FALSE	None	None	1	TRUE	None	3.35864	3.11352	-0.245122
1	202	5AFC Vib	1	35	35	TRUE	FALSE	None	None	1	TRUE	None	3.55535	3.55535	0
1	203	5AFC Vib	1	16.25	16.25	TRUE	FALSE	None	None	1	TRUE	None	2.78809	2.78809	0
1	204	5AFC Vib	1	22.5	28.75	TRUE	FALSE	None	None	1	TRUE	None	3.11352	3.35864	0.245122
1	205	5AFC Vib	1	10	10	TRUE	FALSE	None	None	1	TRUE	None	2.30259	2.30259	0
1	206	5AFC Vib	1	35	28.75	TRUE	FALSE	None	None	1	TRUE	None	3.55535	3.35864	-0.19671
1	207	5AFC Vib	1	16.25	28.75	TRUE	FALSE	None	None	1	TRUE	None	2.78809	3.35864	0.570545
1	208	5AFC Vib	1	28.75	22.5	TRUE	FALSE	None	None	1	TRUE	None	3.35864	3.11352	-0.245122
1	209	5AFC Vib	1	16.25	16.25	TRUE	FALSE	None	None	1	TRUE	None	2.78809	2.78809	0
1	210	5AFC Vib	1	16.25	22.5	TRUE	FALSE	None	None	1	TRUE	None	2.78809	3.11352	0.325422
1	211	5AFC Vib	1	28.75	28.75	TRUE	FALSE	None	None	1	TRUE	None	3.35864	3.35864	0
1	212	5AFC Vib	1	35	35	TRUE	FALSE	None	None	1	TRUE	None	3.55535	3.55535	0
1	213	5AFC Vib	1	10	10	TRUE	FALSE	None	None	1	TRUE	None	2.30259	2.30259	0
1	214	5AFC Vib	1	16.25	28.75	TRUE	FALSE	None	None	1	TRUE	None	2.78809	3.35864	0.570545
1	215	5AFC Vib	1	35	22.5	TRUE	FALSE	None	None	1	TRUE	None	3.55535	3.11352	-0.441833
1	216	5AFC Vib	1	16.25	16.25	TRUE	FALSE	None	None	1	TRUE	None	2.78809	2.78809	0
1	217	5AFC Vib	1	35	16.25	TRUE	FALSE	None	None	1	TRUE	None	3.55535	2.78809	-0.767255
1	218	5AFC Vib	1	28.75	28.75	TRUE	FALSE	None	None	1	TRUE	None	3.35864	3.35864	0
1	219	5AFC Vib	1	28.75	22.5	TRUE	FALSE	None	None	1	TRUE	None	3.35864	3.11352	-0.245122
1	220	5AFC Vib	1	28.75	35	TRUE	FALSE	None	None	1	TRUE	None	3.35864	3.55535	0.19671
1	221	5AFC Vib	1	10	10	TRUE	FALSE	None	None	1	TRUE	None	2.30259	2.30259	0
1	222	5AFC Vib	1	10	10	TRUE	FALSE	None	None	1	TRUE	None	2.30259	2.30259	0
1	223	5AFC Vib	1	16.25	16.25	TRUE	FALSE	None	None	1	TRUE	None	2.78809	2.78809	0
1	224	5AFC Vib	1	10	10	TRUE	FALSE	None	None	1	TRUE	None	2.30259	2.30259	0
1	225	5AFC Vib	1	28.75	28.75	TRUE	FALSE	None	None	1	TRUE	None	3.35864	3.35864	0
1	226	5AFC Vib	1	16.25	35	TRUE	FALSE	None	None	1	TRUE	None	2.78809	3.55535	0.767255
1	227	5AFC Vib	1	35	35	TRUE	FALSE	None	None	1	TRUE	None	3.55535	3.55535	0
1	228	5AFC Vib	1	16.25	22.5	TRUE	FALSE	None	None	1	TRUE	None	2.78809	3.11352	0.325422
1	229	5AFC Vib	1	28.75	28.75	TRUE	FALSE	None	None	1	TRUE	None	3.35864	3.35864	0
1	230	5AFC Vib	1	35	28.75	TRUE	FALSE	None	None	1	TRUE	None	3.55535	3.35864	-0.19671
1	231	5AFC Vib	1	28.75	22.5	TRUE	FALSE	None	None	1	TRUE	None	3.35864	3.11352	-0.245122
1	232	5AFC Vib	1	22.5	16.25	TRUE	FALSE	None	None	1	TRUE	None	3.11352	2.78809	-0.325422
1	233	5AFC Vib	1	28.75	28.75	TRUE	FALSE	None	None	1	TRUE	None	3.35864	3.35864	0
1	234	5AFC Vib	1	10	10	TRUE	FALSE	None	None	1	TRUE	None	2.30259	2.30259	0
1	235	5AFC Vib	1	10	16.25	TRUE	FALSE	None	None	1	TRUE	None	2.30259	2.78809	0.485508
1	236	5AFC Vib	1	16.25	28.75	TRUE	FALSE	None	None	1	TRUE	None	2.78809	3.35864	0.570545
1	237	5AFC Vib	1	28.75	28.75	TRUE	FALSE	None	None	1	TRUE	None	3.35864	3.35864	0
1	238	5AFC Vib	1	22.5	35	TRUE	FALSE	None	None	1	TRUE	None	3.11352	3.55535	0.441833
1	239	5AFC Vib	1	10	16.25	TRUE	FALSE	None	None	1	TRUE	None	2.30259	2.78809	0.485508
1	240	5AFC Vib	1	22.5	28.75	TRUE	FALSE	None	None	1	TRUE	None	3.11352	3.35864	0.245122
1	241	5AFC Vib	1	22.5	22.5	TRUE	FALSE	None	None	1	TRUE	None	3.11352	3.11352	0
1	242	5AFC Vib	1	16.25	16.25	TRUE	FALSE	None	None	1	TRUE	None	2.78809	2.78809	0
1	243	5AFC Vib	1	35	28.75	TRUE	FALSE	None	None	1	TRUE	None	3.55535	3.35864	-0.19671
1	244	5AFC Vib	1	35	22.5	TRUE	FALSE	None	None	1	TRUE	None	3.55535	3.11352	-0.441833
1	245	5AFC Vib	1	22.5	16.25	TRUE	FALSE	None	None	1	TRUE	None	3.11352	2.78809	-0.325422
1	246	5AFC Vib	1	28.75	28.75	TRUE	FALSE	None	None	1	TRUE	None	3.35864	3.35864	0
1	247	5AFC Vib	1	22.5	22.5	TRUE	FALSE	None	None	1	TRUE	None	3.11352	3.11352	0
1	248	5AFC Vib	1	35	35	TRUE	FALSE	None	None	1	TRUE	None	3.55535	3.55535	0
1	249	5AFC Vib	1	28.75	22.5	TRUE	FALSE	None	None	1	TRUE	None	3.35864	3.11352	-0.245122
1	250	5AFC Vib	1	35	28.75	TRUE	FALSE	None	None	1	TRUE	None	3.55535	3.35864	-0.19671
1	251	5AFC Vib	1	28.75	22.5	TRUE	FALSE	None	None	1	TRUE	None	3.35864	3.11352	-0.245122
1	252	5AFC Vib	1	10	10	TRUE	FALSE	None	None	1	TRUE	None	2.30259	2.30259	0
1	253	5AFC Vib	1	35	28.75	TRUE	FALSE	None	None	1	TRUE	None	3.55535	3.35864	-0.19671
1	254	5AFC Vib	1	16.25	28.75	TRUE	FALSE	None	None	1	TRUE	None	2.78809	3.35864	0.570545
1	255	5AFC Vib	1	35	28.75	TRUE	FALSE	None	None	1	TRUE	None	3.55535	3.35864	-0.19671
1	256	5AFC Vib	1	28.75	28.75	TRUE	FALSE	None	None	1	TRUE	None	3.35864	3.35864	0
1	257	5AFC Vib	1	16.25	28.75	TRUE	FALSE	None	None	1	TRUE	None	2.78809	3.35864	0.570545
1	258	5AFC Vib	1	28.75	22.5	TRUE	FALSE	None	None	1	TRUE	None	3.35864	3.11352	-0.245122
1	259	5AFC Vib	1	16.25	22.5	TRUE	FALSE	None	None	1	TRUE	None	2.78809	3.11352	0.325422
1	260	5AFC Vib	1	16.25	16.25	TRUE	FALSE	None	None	1	TRUE	None	2.78809	2.78809	0
1	261	5AFC Vib	1	28.75	28.75	TRUE	FALSE	None	None	1	TRUE	None	3.35864	3.35864	0
1	262	5AFC Vib	1	35	35	TRUE	FALSE	None	None	1	TRUE	None	3.55535	3.55535	0
1	263	5AFC Vib	1	35	22.5	TRUE	FALSE	None	None	1	TRUE	None	3.55535	3.11352	-0.441833
1	264	5AFC Vib	1	10	10	TRUE	FALSE	None	None	1	TRUE	None	2.30259	2.30259	0
1	265	5AFC Vib	1	22.5	22.5	TRUE	FALSE	None	None	1	TRUE	None	3.11352	3.11352	0
1	266	5AFC Vib	1	22.5	22.5	TRUE	FALSE	None	None	1	TRUE	None	3.11352	3.11352	0
1	267	5AFC Vib	1	10	16.25	TRUE	FALSE	None	None	1	TRUE	None	2.30259	2.78809	0.485508
1	268	5AFC Vib	1	16.25	16.25	TRUE	FALSE	None	None	1	TRUE	None	2.78809	2.78809	0
1	269	5AFC Vib	1	22.5	22.5	TRUE	FALSE	None	None	1	TRUE	None	3.11352	3.11352	0
1	270	5AFC Vib	1	22.5	22.5	TRUE	FALSE	None	None	1	TRUE	None	3.11352	3.11352	0
1	271	5AFC Vib	1	10	10	TRUE	FALSE	None	None	1	TRUE	None	2.30259	2.30259	0
1	272	5AFC Vib	1	35	28.75	TRUE	FALSE	None	None	1	TRUE	None	3.55535	3.35864	-0.19671
1	273	5AFC Vib	1	16.25	28.75	TRUE	FALSE	None	None	1	TRUE	None	2.78809	3.35864	0.570545
1	274	5AFC Vib	1	10	10	TRUE	FALSE	None	None	1	TRUE	None	2.30259	2.30259	0
1	275	5AFC Vib	1	22.5	28.75	TRUE	FALSE	None	None	1	TRUE	None	3.11352	3.35864	0.245122
1	276	5AFC Vib	1	35	28.75	TRUE	FALSE	None	None	1	TRUE	None	3.55535	3.35864	-0.19671
1	277	5AFC Vib	1	10	16.25	TRUE	FALSE	None	None	1	TRUE	None	2.30259	2.78809	0.485508
1	278	5AFC Vib	1	28.75	28.75	TRUE	FALSE	None	None	1	TRUE	None	3.35864	3.35864	0
1	279	5AFC Vib	1	22.5	35	TRUE	FALSE	None	None	1	TRUE	None	3.11352	3.55535	0.441833
1	280	5AFC Vib	1	16.25	16.25	TRUE	FALSE	None	None	1	TRUE	None	2.78809	2.78809	0
1	281	5AFC Vib	1	28.75	22.5	TRUE	FALSE	None	None	1	TRUE	None	3.35864	3.11352	-0.245122
1	282	5AFC Vib	1	22.5	22.5	TRUE	FALSE	None	None	1	TRUE	None	3.11352	3.11352	0
1	283	5AFC Vib	1	16.25	28.75	TRUE	FALSE	None	None	1	TRUE	None	2.78809	3.35864	0.570545
1	284	5AFC Vib	1	35	22.5	TRUE	FALSE	None	None	1	TRUE	None	3.55535	3.11352	-0.441833
1	285	5AFC Vib	1	28.75	28.75	TRUE	FALSE	None	None	1	TRUE	None	3.35864	3.35864	0
1	286	5AFC Vib	1	16.25	16.25	TRUE	FALSE	None	None	1	TRUE	None	2.78809	2.78809	0
1	287	5AFC Vib	1	10	16.25	TRUE	FALSE	None	None	1	TRUE	None	2.30259	2.78809	0.485508
1	288	5AFC Vib	1	35	28.75	TRUE	FALSE	None	None	1	TRUE	None	3.55535	3.35864	-0.19671
1	289	5AFC Vib	1	16.25	22.5	TRUE	FALSE	None	None	1	TRUE	None	2.78809	3.11352	0.325422
1	290	5AFC Vib	1	22.5	22.5	TRUE	FALSE	None	None	1	TRUE	None	3.11352	3.11352	0
1	291	5AFC Vib	1	22.5	28.75	TRUE	FALSE	None	None	1	TRUE	None	3.11352	3.35864	0.245122
1	292	5AFC Vib	1	28.75	28.75	TRUE	FALSE	None	None	1	TRUE	None	3.35864	3.35864	0
1	293	5AFC Vib	1	10	16.25	TRUE	FALSE	None	None	1	TRUE	None	2.30259	2.78809	0.485508
1	294	5AFC Vib	1	10	10	TRUE	FALSE	None	None	1	TRUE	None	2.30259	2.30259	0
1	295	5AFC Vib	1	28.75	28.75	TRUE	FALSE	None	None	1	TRUE	None	3.35864	3.35864	0
1	296	5AFC Vib	1	28.75	35	TRUE	FALSE	None	None	1	TRUE	None	3.35864	3.55535	0.19671
1	297	5AFC Vib	1	35	28.75	TRUE	FALSE	None	None	1	TRUE	None	3.55535	3.35864	-0.19671
1	298	5AFC Vib	1	10	16.25	TRUE	FALSE	None	None	1	TRUE	None	2.30259	2.78809	0.485508
1	299	5AFC Vib	1	22.5	28.75	TRUE	FALSE	None	None	1	TRUE	None	3.11352	3.35864	0.245122
1	300	2AFC Vib	2	35	35	TRUE	FALSE	None	None	1	TRUE	0	3.55535	3.55535	0
1	301	2AFC Vib	2	10	10	TRUE	FALSE	None	None	1	TRUE	None	2.30259	2.30259	0
1	302	2AFC Vib	2	10	10	TRUE	FALSE	None	None	1	TRUE	None	2.30259	2.30259	0
1	303	2AFC Vib	2	10	10	TRUE	FALSE	None	None	1	TRUE	None	2.30259	2.30259	0
1	304	2AFC Vib	2	35	35	TRUE	FALSE	None	None	1	TRUE	None	3.55535	3.55535	0
1	305	2AFC Vib	2	10	10	TRUE	FALSE	None	None	1	TRUE	None	2.30259	2.30259	0
1	306	2AFC Vib	2	35	35	TRUE	FALSE	None	None	1	TRUE	None	3.55535	3.55535	0
1	307	2AFC Vib	2	35	35	TRUE	FALSE	None	None	1	TRUE	None	3.55535	3.55535	0
1	308	3AFC Vib	2	22.5	22.5	TRUE	FALSE	None	None	1	TRUE	3	3.11352	3.11352	0
1	309	3AFC Vib	2	10	10	TRUE	FALSE	None	None	1	TRUE	None	2.30259	2.30259	0
1	310	3AFC Vib	2	35	35	TRUE	FALSE	None	None	1	TRUE	None	3.55535	3.55535	0
1	311	3AFC Vib	2	35	22.5	TRUE	FALSE	None	None	1	TRUE	None	3.55535	3.11352	-0.441833
1	312	3AFC Vib	2	35	22.5	TRUE	FALSE	None	None	1	TRUE	None	3.55535	3.11352	-0.441833
1	313	3AFC Vib	2	22.5	22.5	TRUE	FALSE	None	None	1	TRUE	None	3.11352	3.11352	0
1	314	3AFC Vib	2	35	22.5	TRUE	FALSE	None	None	1	TRUE	None	3.55535	3.11352	-0.441833
1	315	3AFC Vib	2	10	10	TRUE	FALSE	None	None	1	TRUE	None	2.30259	2.30259	0
1	316	3AFC Vib	2	22.5	35	TRUE	FALSE	None	None	1	TRUE	None	3.11352	3.55535	0.441833
1	317	3AFC Vib	2	10	10	TRUE	FALSE	None	None	1	TRUE	None	2.30259	2.30259	0
1	318	3AFC Vib	2	10	10	TRUE	FALSE	None	None	1	TRUE	None	2.30259	2.30259	0
1	319	3AFC Vib	2	22.5	22.5	TRUE	FALSE	None	None	1	TRUE	None	3.11352	3.11352	0
1	320	5AFC Vib	2	16.25	22.5	TRUE	FALSE	None	None	1	TRUE	6	2.78809	3.11352	0.325422
1	321	5AFC Vib	2	35	28.75	TRUE	FALSE	None	None	1	TRUE	None	3.55535	3.35864	-0.19671
1	322	5AFC Vib	2	28.75	35	TRUE	FALSE	None	None	1	TRUE	None	3.35864	3.55535	0.19671
1	323	5AFC Vib	2	10	16.25	TRUE	FALSE	None	None	1	TRUE	None	2.30259	2.78809	0.485508
1	324	5AFC Vib	2	35	28.75	TRUE	FALSE	None	None	1	TRUE	None	3.55535	3.35864	-0.19671
1	325	5AFC Vib	2	35	35	TRUE	FALSE	None	None	1	TRUE	None	3.55535	3.55535	0
1	326	5AFC Vib	2	35	28.75	TRUE	FALSE	None	None	1	TRUE	None	3.55535	3.35864	-0.19671
1	327	5AFC Vib	2	22.5	22.5	TRUE	FALSE	None	None	1	TRUE	None	3.11352	3.11352	0
1	328	5AFC Vib	2	10	10	TRUE	FALSE	None	None	1	TRUE	None	2.30259	2.30259	0
1	329	5AFC Vib	2	10	10	TRUE	FALSE	None	None	1	TRUE	None	2.30259	2.30259	0
1	330	5AFC Vib	2	22.5	16.25	TRUE	FALSE	None	None	1	TRUE	None	3.11352	2.78809	-0.325422
1	331	5AFC Vib	2	22.5	28.75	TRUE	FALSE	None	None	1	TRUE	None	3.11352	3.35864	0.245122
1	332	5AFC Vib	2	16.25	16.25	TRUE	FALSE	None	None	1	TRUE	None	2.78809	2.78809	0
1	333	5AFC Vib	2	28.75	28.75	TRUE	FALSE	None	None	1	TRUE	None	3.35864	3.35864	0
1	334	5AFC Vib	2	28.75	35	TRUE	FALSE	None	None	1	TRUE	None	3.35864	3.55535	0.19671
1	335	5AFC Vib	2	10	10	TRUE	FALSE	None	None	1	TRUE	None	2.30259	2.30259	0
1	336	5AFC Vib	2	16.25	16.25	TRUE	FALSE	None	None	1	TRUE	None	2.78809	2.78809	0
1	337	5AFC Vib	2	28.75	28.75	TRUE	FALSE	None	None	1	TRUE	None	3.35864	3.35864	0
1	338	5AFC Vib	2	16.25	22.5	TRUE	FALSE	None	None	1	TRUE	None	2.78809	3.11352	0.325422
1	339	5AFC Vib	2	22.5	22.5	TRUE	FALSE	None	None	1	TRUE	None	3.11352	3.11352	0
1	340	Vib	2	12.4153	15.8021	TRUE	FALSE	None	None	1	TRUE	10	2.51893	2.76014	0.241219		0.748672
1	341	Vib	2	13.3885	17.3603	TRUE	FALSE	None	None	1	TRUE	None	2.59439	2.85419	0.259795
1	342	Vib	2	12.9903	12.1809	TRUE	FALSE	None	None	1	TRUE	None	2.56421	2.49987	-0.0643408
1	343	Vib	2	32.7841	27.477	TRUE	FALSE	None	None	1	TRUE	None	3.48994	3.31335	-0.176592
1	344	Vib	2	10.0504	12.4759	TRUE	FALSE	None	None	1	TRUE	None	2.30762	2.5238	0.216181
1	345	Vib	2	10.4632	11.3784	TRUE	FALSE	None	None	1	TRUE	None	2.34787	2.43172	0.083852
1	346	Vib	2	11.3403	19.9909	TRUE	FALSE	None	None	1	TRUE	None	2.42836	2.99528	0.566914
1	347	Vib	2	20.5332	24.4997	TRUE	FALSE	None	None	1	TRUE	None	3.02204	3.19866	0.176619
1	348	Vib	2	18.85	35	TRUE	FALSE	None	None	1	TRUE	None	2.93651	3.55535	0.618835
1	349	Vib	2	19.0406	17.9872	TRUE	FALSE	None	None	1	TRUE	None	2.94658	2.88966	-0.0569129
1	350	Vib	2	10.7298	10.9334	TRUE	FALSE	None	None	1	TRUE	None	2.37302	2.39182	0.0187963
1	351	Vib	2	16.7902	26.4179	TRUE	FALSE	None	None	1	TRUE	None	2.8208	3.27404	0.453246
1	352	Vib	2	16.0469	21.703	TRUE	FALSE	None	None	1	TRUE	None	2.77552	3.07745	0.301937
1	353	Vib	2	19.1367	24.9409	TRUE	FALSE	None	None	1	TRUE	None	2.95161	3.21651	0.264901
1	354	Vib	2	31.9696	28.3663	TRUE	FALSE	None	None	1	TRUE	None	3.46479	3.3452	-0.119585
1	355	Vib	2	10.4107	10	TRUE	FALSE	None	None	1	TRUE	None	2.34283	2.30259	-0.0402494
1	356	Vib	2	19.7232	25.938	TRUE	FALSE	None	None	1	TRUE	None	2.98179	3.25571	0.273917
1	357	Vib	2	10.8383	11.265	TRUE	FALSE	None	None	1	TRUE	None	2.38308	2.4217	0.0386177
1	358	Vib	2	24.6103	25.6697	TRUE	FALSE	None	None	1	TRUE	None	3.20317	3.24531	0.042146
1	359	Vib	2	35	30.033	TRUE	FALSE	None	None	1	TRUE	None	3.55535	3.4023	-0.15305
1	360	Vib	2	15.8862	27.0512	TRUE	FALSE	None	None	1	TRUE	None	2.76545	3.29773	0.532278
1	361	Vib	2	17.3048	14.1777	TRUE	FALSE	None	None	1	TRUE	None	2.85098	2.65167	-0.19931
1	362	Vib	2	16.2909	13.1677	TRUE	FALSE	None	None	1	TRUE	None	2.79061	2.57777	-0.212842
1	363	Vib	2	10.7839	12.4456	TRUE	FALSE	None	None	1	TRUE	None	2.37805	2.52137	0.143315
1	364	Vib	2	20.0231	27.2638	TRUE	FALSE	None	None	1	TRUE	None	2.99689	3.30556	0.308672
1	365	Vib	2	21.7016	27.076	TRUE	FALSE	None	None	1	TRUE	None	3.07739	3.29865	0.221262
1	366	Vib	2	27.079	29.8588	TRUE	FALSE	None	None	1	TRUE	None	3.29876	3.39648	0.0977227
1	367	Vib	2	11.5128	12.3793	TRUE	FALSE	None	None	1	TRUE	None	2.44346	2.51602	0.0725648
1	368	Vib	2	29.0551	26.576	TRUE	FALSE	None	None	1	TRUE	None	3.36919	3.28001	-0.0891847
1	369	Vib	2	22.1428	22.5453	TRUE	FALSE	None	None	1	TRUE	None	3.09751	3.11553	0.0180176
1	370	Vib	2	13.9383	12.8868	TRUE	FALSE	None	None	1	TRUE	None	2.63464	2.5562	-0.0784429
1	371	Vib	2	22.8214	25.6452	TRUE	FALSE	None	None	1	TRUE	None	3.1277	3.24436	0.116659
1	372	Vib	2	10.8929	14.2837	TRUE	FALSE	None	None	1	TRUE	None	2.38812	2.65912	0.271001
1	373	Vib	2	17.8351	21.7779	TRUE	FALSE	None	None	1	TRUE	None	2.88117	3.0809	0.199726
1	374	Vib	2	15.1829	16.2203	TRUE	FALSE	None	None	1	TRUE	None	2.72017	2.78626	0.0660886
1	375	Vib	2	15.7272	19.5133	TRUE	FALSE	None	None	1	TRUE	None	2.75539	2.97109	0.215704
1	376	Vib	2	20.4302	16.1829	TRUE	FALSE	None	None	1	TRUE	None	3.01701	2.78395	-0.233058
1	377	Vib	2	24.8592	25.2416	TRUE	FALSE	None	None	1	TRUE	None	3.21323	3.22849	0.0152667
1	378	Vib	2	20.2256	24.6572	TRUE	FALSE	None	None	1	TRUE	None	3.00695	3.20507	0.198119
1	379	Vib	2	30.0966	30.923	TRUE	FALSE	None	None	1	TRUE	None	3.40441	3.4315	0.027086
1	380	Vib	2	28.4762	22.9324	TRUE	FALSE	None	None	1	TRUE	None	3.34907	3.13255	-0.216518
1	381	Vib	2	25.7503	24.911	TRUE	FALSE	None	None	1	TRUE	None	3.24845	3.21531	-0.0331349
1	382	Vib	2	12.0461	12.0708	TRUE	FALSE	None	None	1	TRUE	None	2.48874	2.49079	0.00205217
1	383	Vib	2	12.7957	10	TRUE	FALSE	None	None	1	TRUE	None	2.54911	2.30259	-0.246528
1	384	Vib	2	14.2934	10.9217	TRUE	FALSE	None	None	1	TRUE	None	2.6598	2.39075	-0.269047
1	385	Vib	2	11.455	14.0788	TRUE	FALSE	None	None	1	TRUE	None	2.43843	2.64467	0.206247
1	386	Vib	2	18.5676	23.6538	TRUE	FALSE	None	None	1	TRUE	None	2.92142	3.16352	0.242103
1	387	Vib	2	10.3585	12.9989	TRUE	FALSE	None	None	1	TRUE	None	2.3378	2.56487	0.227064
1	388	Vib	2	21.2692	22.9766	TRUE	FALSE	None	None	1	TRUE	None	3.05726	3.13447	0.0772127
1	389	Vib	2	13.1217	14.4563	TRUE	FALSE	None	None	1	TRUE	None	2.57427	2.67113	0.0968636
1	390	Vib	2	25.3646	14.2536	TRUE	FALSE	None	None	1	TRUE	13	3.23335	2.65701	-0.576341
1	391	Vib	2	11.0586	12.9613	TRUE	FALSE	None	None	1	TRUE	None	2.40321	2.56197	0.158758
1	392	Vib	2	18.3817	18.4672	TRUE	FALSE	None	None	1	TRUE	None	2.91136	2.91599	0.00463642
1	393	Vib	2	23.5208	24.6398	TRUE	FALSE	None	None	1	TRUE	None	3.15789	3.20436	0.0464769
1	394	Vib	2	31.4907	28.3206	TRUE	FALSE	None	None	1	TRUE	None	3.44969	3.34359	-0.106105
1	395	Vib	2	29.2017	20.4722	TRUE	FALSE	None	None	1	TRUE	None	3.37423	3.01907	-0.355157
1	396	Vib	2	16.6221	17.089	TRUE	FALSE	None	None	1	TRUE	None	2.81073	2.83844	0.027703
1	397	Vib	2	27.7688	26.0835	TRUE	FALSE	None	None	1	TRUE	None	3.32391	3.2613	-0.062612
1	398	Vib	2	31.3327	25.5452	TRUE	FALSE	None	None	1	TRUE	None	3.44466	3.24045	-0.204212
1	399	Vib	2	33.2827	30.1335	TRUE	FALSE	None	None	1	TRUE	None	3.50504	3.40564	-0.0994003
1	400	Vib	2	33.9592	33.2694	TRUE	FALSE	None	None	1	TRUE	None	3.52516	3.50464	-0.0205226
1	401	Vib	2	11.1704	10.7688	TRUE	FALSE	None	None	1	TRUE	None	2.41327	2.37665	-0.0366166
1	402	Vib	2	28.6199	25.6108	TRUE	FALSE	None	None	1	TRUE	None	3.3541	3.24301	-0.111087
1	403	Vib	2	12.4779	12.1227	TRUE	FALSE	None	None	1	TRUE	None	2.52396	2.49508	-0.0288758
1	404	Vib	2	33.6192	25.956	TRUE	FALSE	None	None	1	TRUE	None	3.5151	3.2564	-0.258697
1	405	Vib	2	30.2484	20.2058	TRUE	FALSE	None	None	1	TRUE	None	3.40944	3.00597	-0.403472
1	406	Vib	2	19.9226	24.6912	TRUE	FALSE	None	None	1	TRUE	None	2.99186	3.20644	0.214589
1	407	Vib	2	28.7642	25.1932	TRUE	FALSE	None	None	1	TRUE	None	3.35913	3.22657	-0.132557
1	408	Vib	2	17.7456	24.9623	TRUE	FALSE	None	None	1	TRUE	None	2.87614	3.21737	0.341228
1	409	Vib	2	16.4557	15.7797	TRUE	FALSE	None	None	1	TRUE	None	2.80067	2.75872	-0.0419503
1	410	Vib	2	15.5697	21.2591	TRUE	FALSE	None	None	1	TRUE	None	2.74533	3.05678	0.311455
1	411	Vib	2	29.349	25.7521	TRUE	FALSE	None	None	1	TRUE	None	3.37926	3.24852	-0.13074
1	412	Vib	2	19.3302	16.9047	TRUE	FALSE	None	None	1	TRUE	None	2.96167	2.82759	-0.134077
1	413	Vib	2	19.5257	15.9016	TRUE	FALSE	None	None	1	TRUE	None	2.97173	2.76642	-0.20531
1	414	Vib	2	10	10.9005	TRUE	FALSE	None	None	1	TRUE	None	2.30259	2.38881	0.0862238
1	415	Vib	2	21.8111	14.4009	TRUE	FALSE	None	None	1	TRUE	None	3.08242	2.66729	-0.415123
1	416	Vib	2	17.6566	19.2818	TRUE	FALSE	None	None	1	TRUE	None	2.87111	2.95916	0.0880559
1	417	Vib	2	18.1064	16.0168	TRUE	FALSE	None	None	1	TRUE	None	2.89626	2.77364	-0.122623
1	418	Vib	2	13.8684	16.1048	TRUE	FALSE	None	None	1	TRUE	None	2.62961	2.77912	0.149508
1	419	Vib	2	32.6195	23.5359	TRUE	FALSE	None	None	1	TRUE	None	3.48491	3.15853	-0.326384
1	420	Vib	2	23.2853	22.279	TRUE	FALSE	None	None	1	TRUE	None	3.14782	3.10365	-0.0441767
1	421	Vib	2	17.1315	19.6423	TRUE	FALSE	None	None	1	TRUE	None	2.84092	2.97769	0.136765
1	422	Vib	2	11.1144	11.2584	TRUE	FALSE	None	None	1	TRUE	None	2.40824	2.42111	0.0128738
1	423	Vib	2	30.7084	23.8475	TRUE	FALSE	None	None	1	TRUE	None	3.42454	3.17168	-0.25286
1	424	Vib	2	27.6295	25.4082	TRUE	FALSE	None	None	1	TRUE	None	3.31888	3.23507	-0.083809
1	425	Vib	2	10.2547	11.4846	TRUE	FALSE	None	None	1	TRUE	None	2.32774	2.44101	0.113266
1	426	Vib	2	26.1419	26.5015	TRUE	FALSE	None	None	1	TRUE	None	3.26354	3.2772	0.0136623
1	427	Vib	2	23.6394	19.262	TRUE	FALSE	None	None	1	TRUE	None	3.16292	2.95813	-0.204782
1	428	Vib	2	15.9664	26.0193	TRUE	FALSE	None	None	1	TRUE	None	2.77048	3.25884	0.488353
1	429	Vib	2	10.569	11.5976	TRUE	FALSE	None	None	1	TRUE	None	2.35793	2.4508	0.0928683
1	430	Vib	2	29.7953	26.1197	TRUE	FALSE	None	None	1	TRUE	None	3.39435	3.26269	-0.13166
1	431	Vib	2	16.8749	16.3782	TRUE	FALSE	None	None	1	TRUE	None	2.82583	2.79595	-0.0298782
1	432	Vib	2	18.9451	28.6115	TRUE	FALSE	None	None	1	TRUE	None	2.94154	3.35381	0.412263
1	433	Vib	2	22.2545	26.2636	TRUE	FALSE	None	None	1	TRUE	None	3.10254	3.26818	0.165641
1	434	Vib	2	12.9252	14.522	TRUE	FALSE	None	None	1	TRUE	None	2.55918	2.67567	0.116491
1	435	Vib	2	18.4744	20.1628	TRUE	FALSE	None	None	1	TRUE	None	2.91639	3.00384	0.0874486
1	436	Vib	2	26.0107	28.1844	TRUE	FALSE	None	None	1	TRUE	None	3.25851	3.33877	0.080261
1	437	Vib	2	21.5927	28.645	TRUE	FALSE	None	None	1	TRUE	None	3.07236	3.35498	0.282622
1	438	Vib	2	17.4798	25.2579	TRUE	FALSE	None	None	1	TRUE	None	2.86105	3.22914	0.368091
1	439	Vib	2	17.568	17.1518	TRUE	FALSE	None	None	1	TRUE	None	2.86608	2.8421	-0.0239753
1	440	Vib	2	13.0559	14.4482	TRUE	FALSE	None	None	1	TRUE	13	2.56924	2.67057	0.101336
1	441	Vib	2	22.4795	23.9617	TRUE	FALSE	None	None	1	TRUE	None	3.1126	3.17646	0.063854
1	442	Vib	2	26.8079	26.1914	TRUE	FALSE	None	None	1	TRUE	None	3.2887	3.26543	-0.0232663
1	443	Vib	2	34.8244	29.3606	TRUE	FALSE	None	None	1	TRUE	None	3.55032	3.37965	-0.170663
1	444	Vib	2	17.3921	15.3905	TRUE	FALSE	None	None	1	TRUE	None	2.85601	2.73375	-0.122264
1	445	Vib	2	23.7587	22.5366	TRUE	FALSE	None	None	1	TRUE	None	3.16795	3.11514	-0.0528062
1	446	Vib	2	12.7315	23.4688	TRUE	FALSE	None	None	1	TRUE	None	2.54408	3.15567	0.611591
1	447	Vib	2	14.6575	17.1229	TRUE	FALSE	None	None	1	TRUE	None	2.68495	2.84041	0.15546
1	448	Vib	2	25.2373	20.9353	TRUE	FALSE	None	None	1	TRUE	None	3.22832	3.04143	-0.186887
1	449	Vib	2	16.2092	17.4046	TRUE	FALSE	None	None	1	TRUE	None	2.78558	2.85673	0.0711545
1	450	Vib	2	24.4868	15.4211	TRUE	FALSE	None	None	1	TRUE	None	3.19813	2.73573	-0.4624
1	451	Vib	2	34.4757	25.2598	TRUE	FALSE	None	None	1	TRUE	None	3.54025	3.22921	-0.311042
1	452	Vib	2	34.6496	30.7839	TRUE	FALSE	None	None	1	TRUE	None	3.54529	3.42699	-0.118294
1	453	Vib	2	10.516	12.1918	TRUE	FALSE	None	None	1	TRUE	None	2.3529	2.50076	0.147863
1	454	Vib	2	27.9089	32.292	TRUE	FALSE	None	None	1	TRUE	None	3.32895	3.47482	0.145874
1	455	Vib	2	31.019	30.8015	TRUE	FALSE	None	None	1	TRUE	None	3.4346	3.42756	-0.00703642
1	456	Vib	2	10.9479	11.0181	TRUE	FALSE	None	None	1	TRUE	None	2.39315	2.39954	0.00639213
1	457	Vib	2	13.1879	12.69	TRUE	FALSE	None	None	1	TRUE	None	2.5793	2.54081	-0.0384885
1	458	Vib	2	33.7888	22.5352	TRUE	FALSE	None	None	1	TRUE	None	3.52013	3.11508	-0.40505
1	459	Vib	2	14.1503	20.1802	TRUE	FALSE	None	None	1	TRUE	None	2.64974	3.0047	0.354968
1	460	Vib	2	23.1685	28.7899	TRUE	FALSE	None	None	1	TRUE	None	3.14279	3.36003	0.217235
1	461	Vib	2	23.0522	16.8835	TRUE	FALSE	None	None	1	TRUE	None	3.13776	2.82634	-0.311424
1	462	Vib	2	20.7409	18.0455	TRUE	FALSE	None	None	1	TRUE	None	3.03211	2.89289	-0.139212
1	463	Vib	2	15.4916	13.3289	TRUE	FALSE	None	None	1	TRUE	None	2.7403	2.58993	-0.150366
1	464	Vib	2	24.9846	23.7764	TRUE	FALSE	None	None	1	TRUE	None	3.21826	3.16869	-0.0495666
1	465	Vib	2	15.1067	13.1788	TRUE	FALSE	None	None	1	TRUE	None	2.71514	2.57861	-0.13653
1	466	Vib	2	11.2268	11.3308	TRUE	FALSE	None	None	1	TRUE	None	2.4183	2.42752	0.00922228
1	467	Vib	2	26.5395	24.6763	TRUE	FALSE	None	None	1	TRUE	None	3.27863	3.20584	-0.0727894
1	468	Vib	2	16.1278	26.1594	TRUE	FALSE	None	None	1	TRUE	None	2.78055	3.26421	0.483662
1	469	Vib	2	20.6368	28.6732	TRUE	FALSE	None	None	1	TRUE	None	3.02707	3.35596	0.328889
1	470	Vib	2	18.0155	29.0915	TRUE	FALSE	None	None	1	TRUE	None	2.89123	3.37045	0.479213
1	471	Vib	2	25.8802	26.9305	TRUE	FALSE	None	None	1	TRUE	None	3.25348	3.29326	0.0397807
1	472	Vib	2	14.584	13.0689	TRUE	FALSE	None	None	1	TRUE	None	2.67992	2.57023	-0.10969
1	473	Vib	2	20.8455	16.9674	TRUE	FALSE	None	None	1	TRUE	None	3.03714	2.83129	-0.205846
1	474	Vib	2	32.4558	29.4795	TRUE	FALSE	None	None	1	TRUE	None	3.47988	3.38369	-0.0961868
1	475	Vib	2	30.8633	31.1833	TRUE	FALSE	None	None	1	TRUE	None	3.42957	3.43988	0.0103139
1	476	Vib	2	20.3276	16.9102	TRUE	FALSE	None	None	1	TRUE	None	3.01198	2.82792	-0.184065
1	477	Vib	2	22.7069	21.1604	TRUE	FALSE	None	None	1	TRUE	None	3.12267	3.05213	-0.0705366
1	478	Vib	2	14.7315	14.669	TRUE	FALSE	None	None	1	TRUE	None	2.68999	2.68574	-0.00425065
1	479	Vib	2	13.3213	14.674	TRUE	FALSE	None	None	1	TRUE	None	2.58936	2.68608	0.0967152
1	480	Vib	2	32.1309	29.2964	TRUE	FALSE	None	None	1	TRUE	None	3.46982	3.37746	-0.0923545
1	481	Vib	2	10.1011	10	TRUE	FALSE	None	None	1	TRUE	None	2.31265	2.30259	-0.0100624
1	482	Vib	2	15.2595	14.8361	TRUE	FALSE	None	None	1	TRUE	None	2.7252	2.69706	-0.0281416
1	483	Vib	2	12.6676	11.7151	TRUE	FALSE	None	None	1	TRUE	None	2.53905	2.46088	-0.0781722
1	484	Vib	2	13.7988	16.9958	TRUE	FALSE	None	None	1	TRUE	None	2.62458	2.83296	0.208384
1	485	Vib	2	14.5108	15.5205	TRUE	FALSE	None	None	1	TRUE	None	2.67489	2.74216	0.0672716
1	486	Vib	2	23.4028	18.2846	TRUE	FALSE	None	None	1	TRUE	None	3.15285	2.90606	-0.246796
1	487	Vib	2	25.1106	23.1942	TRUE	FALSE	None	None	1	TRUE	None	3.22329	3.1439	-0.0793878
1	488	Vib	2	11.6292	14.8943	TRUE	FALSE	None	None	1	TRUE	None	2.45352	2.70098	0.24746
1	489	Vib	2	17.0456	13.8302	TRUE	FALSE	None	None	1	TRUE	None	2.83589	2.62685	-0.209036
1	490	Vib	2	25.4925	18.5693	TRUE	FALSE	None	None	1	TRUE	13	3.23838	2.92151	-0.316876
1	491	Vib	2	13.5921	23.8817	TRUE	FALSE	None	None	1	TRUE	None	2.60949	3.17311	0.563627
1	492	Vib	2	14.0086	18.0973	TRUE	FALSE	None	None	1	TRUE	None	2.63967	2.89576	0.25609
1	493	Vib	2	15.3365	13.6986	TRUE	FALSE	None	None	1	TRUE	None	2.73024	2.6173	-0.112938
1	494	Vib	2	34.3027	29.4181	TRUE	FALSE	None	None	1	TRUE	None	3.53522	3.38161	-0.153612
1	495	Vib	2	28.1911	12.1969	TRUE	FALSE	None	None	1	TRUE	None	3.33901	2.50118	-0.837828
1	496	Vib	2	31.6496	23.7467	TRUE	FALSE	None	None	1	TRUE	None	3.45472	3.16744	-0.287282
1	497	Vib	2	16.96	16.5995	TRUE	FALSE	None	None	1	TRUE	None	2.83086	2.80937	-0.0214884
1	498	Vib	2	14.8804	17.0181	TRUE	FALSE	None	None	1	TRUE	None	2.70005	2.83428	0.134232
1	499	Vib	2	10.2033	10	TRUE	FALSE	None	None	1	TRUE	None	2.32271	2.30259	-0.0201247
1	500	Vib	2	25.6211	23.6751	TRUE	FALSE	None	None	1	TRUE	None	3.24342	3.16442	-0.0789928
1	501	Vib	2	19.6242	21.857	TRUE	FALSE	None	None	1	TRUE	None	2.97676	3.08452	0.107757
1	502	Vib	2	14.438	12.339	TRUE	FALSE	None	None	1	TRUE	None	2.66986	2.51277	-0.157094
1	503	Vib	2	15.8065	12.6028	TRUE	FALSE	None	None	1	TRUE	None	2.76042	2.53392	-0.226504
1	504	Vib	2	15.4138	15.7514	TRUE	FALSE	None	None	1	TRUE	None	2.73527	2.75693	0.0216655
1	505	Vib	2	28.3333	29.908	TRUE	FALSE	None	None	1	TRUE	None	3.34404	3.39812	0.0540862
1	506	Vib	2	18.1977	12.5858	TRUE	FALSE	None	None	1	TRUE	None	2.9013	2.53257	-0.368726
1	507	Vib	2	22.9365	16.4989	TRUE	FALSE	None	None	1	TRUE	None	3.13273	2.8033	-0.329433
1	508	Vib	2	33.4505	24.1975	TRUE	FALSE	None	None	1	TRUE	None	3.51007	3.18625	-0.323817
1	509	Vib	2	29.9456	29.2407	TRUE	FALSE	None	None	1	TRUE	None	3.39938	3.37556	-0.023819
1	510	Vib	2	34.1305	23.213	TRUE	FALSE	None	None	1	TRUE	None	3.53019	3.14471	-0.385479
1	511	Vib	2	20.9506	19.7481	TRUE	FALSE	None	None	1	TRUE	None	3.04217	2.98306	-0.0591084
1	512	Vib	2	24.12	17.7333	TRUE	FALSE	None	None	1	TRUE	None	3.18304	2.87545	-0.307595
1	513	Vib	2	11.2834	11.7725	TRUE	FALSE	None	None	1	TRUE	None	2.42333	2.46577	0.0424359
1	514	Vib	2	13.7295	11.2841	TRUE	FALSE	None	None	1	TRUE	None	2.61955	2.42339	-0.196154
1	515	Vib	2	28.9093	24.9004	TRUE	FALSE	None	None	1	TRUE	None	3.36416	3.21488	-0.149279
1	516	Vib	2	33.1156	23.8945	TRUE	FALSE	None	None	1	TRUE	None	3.50001	3.17365	-0.326355
1	517	Vib	2	24.7344	24.8302	TRUE	FALSE	None	None	1	TRUE	None	3.2082	3.21206	0.00386471
1	518	Vib	2	14.3655	14.7536	TRUE	FALSE	None	None	1	TRUE	None	2.66483	2.69148	0.0266549
1	519	Vib	2	29.497	26.6829	TRUE	FALSE	None	None	1	TRUE	None	3.38429	3.28402	-0.100264
1	520	Vib	2	12.5408	14.2287	TRUE	FALSE	None	None	1	TRUE	None	2.52899	2.65526	0.126275
1	521	Vib	2	13.456	17.8648	TRUE	FALSE	None	None	1	TRUE	None	2.59942	2.88283	0.283408
1	522	Vib	2	13.5239	11.9704	TRUE	FALSE	None	None	1	TRUE	None	2.60446	2.48244	-0.122019
1	523	Vib	2	11.0031	11.8986	TRUE	FALSE	None	None	1	TRUE	None	2.39818	2.47642	0.0782435
1	524	Vib	2	12.8603	14.3325	TRUE	FALSE	None	None	1	TRUE	None	2.55414	2.66253	0.108388
1	525	Vib	2	11.9255	11.7784	TRUE	FALSE	None	None	1	TRUE	None	2.47868	2.46626	-0.0124131
1	526	Vib	2	27.4908	14.5697	TRUE	FALSE	None	None	1	TRUE	None	3.31385	2.67895	-0.634905
1	527	Vib	2	19.2332	23.9225	TRUE	FALSE	None	None	1	TRUE	None	2.95664	3.17482	0.218182
1	528	Vib	2	10.6223	11.0579	TRUE	FALSE	None	None	1	TRUE	None	2.36296	2.40314	0.0401824
1	529	Vib	2	18.6613	19.9639	TRUE	FALSE	None	None	1	TRUE	None	2.92645	2.99393	0.0674743
1	530	Vib	2	14.0793	20.1382	TRUE	FALSE	None	None	1	TRUE	None	2.64471	3.00262	0.357914
1	531	Vib	2	22.0316	23.7513	TRUE	FALSE	None	None	1	TRUE	None	3.09248	3.16764	0.0751582
1	532	Vib	2	31.1755	29.3136	TRUE	FALSE	None	None	1	TRUE	None	3.43963	3.37805	-0.06158
1	533	Vib	2	12.1068	12.3389	TRUE	FALSE	None	None	1	TRUE	None	2.49377	2.51276	0.018991
1	534	Vib	2	26.9431	26.7624	TRUE	FALSE	None	None	1	TRUE	None	3.29373	3.287	-0.0067304
1	535	Vib	2	13.6606	12.5246	TRUE	FALSE	None	None	1	TRUE	None	2.61452	2.5277	-0.086822
1	536	Vib	2	30.5543	24.4274	TRUE	FALSE	None	None	1	TRUE	None	3.41951	3.19571	-0.2238
1	537	Vib	2	12.2293	18.7179	TRUE	FALSE	None	None	1	TRUE	None	2.50383	2.92948	0.425647
1	538	Vib	2	18.7554	22.0793	TRUE	FALSE	None	None	1	TRUE	None	2.93148	3.09464	0.163156
1	539	Vib	2	16.706	20.9893	TRUE	FALSE	None	None	1	TRUE	None	2.81577	3.04401	0.228249
1	540	Vib	2	12.3529	14.1094	TRUE	FALSE	None	None	1	TRUE	13	2.51389	2.64684	0.132946
1	541	Vib	2	32.9494	28.1202	TRUE	FALSE	None	None	1	TRUE	None	3.49497	3.33649	-0.158486
1	542	Vib	2	32.293	14.1917	TRUE	FALSE	None	None	1	TRUE	None	3.47485	2.65266	-0.822192
1	543	Vib	2	14.9555	24.9137	TRUE	FALSE	None	None	1	TRUE	None	2.70508	3.21542	0.510341
1	544	Vib	2	30.401	25.2614	TRUE	FALSE	None	None	1	TRUE	None	3.41448	3.22928	-0.185196
1	545	Vib	2	22.5929	25.1981	TRUE	FALSE	None	None	1	TRUE	None	3.11764	3.22677	0.109135
1	546	Vib	2	11.5709	13.7789	TRUE	FALSE	None	None	1	TRUE	None	2.44849	2.62314	0.174651
1	547	Vib	2	13.2544	16.275	TRUE	FALSE	None	None	1	TRUE	None	2.58433	2.78963	0.205298
1	548	Vib	2	10.3065	15.1107	TRUE	FALSE	None	None	1	TRUE	None	2.33277	2.7154	0.382628
1	549	Vib	2	19.8226	22.637	TRUE	FALSE	None	None	1	TRUE	None	2.98683	3.11959	0.132761
1	550	Vib	2	21.4843	14.5164	TRUE	FALSE	None	None	1	TRUE	None	3.06732	2.67528	-0.392043
1	551	Vib	2	15.0309	14.6522	TRUE	FALSE	None	None	1	TRUE	None	2.71011	2.68459	-0.0255174
1	552	Vib	2	16.5387	14.9355	TRUE	FALSE	None	None	1	TRUE	None	2.8057	2.70374	-0.101965
1	553	Vib	2	12.291	11.9745	TRUE	FALSE	None	None	1	TRUE	None	2.50886	2.48278	-0.0260816
1	554	Vib	2	11.7468	16.1326	TRUE	FALSE	None	None	1	TRUE	None	2.46358	2.78084	0.31726
1	555	Vib	2	21.9211	18.729	TRUE	FALSE	None	None	1	TRUE	None	3.08745	2.93007	-0.157374
1	556	Vib	2	11.8061	14.9107	TRUE	FALSE	None	None	1	TRUE	None	2.46861	2.70208	0.233464
1	557	Vib	2	15.6483	12.3082	TRUE	FALSE	None	None	1	TRUE	None	2.75036	2.51027	-0.240093
1	558	Vib	2	11.9856	12.3592	TRUE	FALSE	None	None	1	TRUE	None	2.48371	2.5144	0.0306945
1	559	Vib	2	14.2217	13.6506	TRUE	FALSE	None	None	1	TRUE	None	2.65477	2.61379	-0.040981
1	560	Vib	2	27.3528	25.3548	TRUE	FALSE	None	None	1	TRUE	None	3.30882	3.23297	-0.0758522
1	561	Vib	2	20.1241	15.1558	TRUE	FALSE	None	None	1	TRUE	None	3.00192	2.71838	-0.283534
1	562	Vib	2	23.8785	16.0064	TRUE	FALSE	None	None	1	TRUE	None	3.17298	2.77299	-0.399991
1	563	Vib	2	10.1521	12.0454	TRUE	FALSE	None	None	1	TRUE	None	2.31768	2.48868	0.171003
1	564	Vib	2	21.1625	11.4674	TRUE	FALSE	None	None	1	TRUE	None	3.05223	2.43951	-0.612723
1	565	Vib	2	23.9989	12.7364	TRUE	FALSE	None	None	1	TRUE	None	3.17801	2.54446	-0.633548
1	566	Vib	2	24.2416	23.4547	TRUE	FALSE	None	None	1	TRUE	None	3.18807	3.15507	-0.0330023
1	567	Vib	2	12.1679	14.8595	TRUE	FALSE	None	None	1	TRUE	None	2.4988	2.69864	0.199838
1	568	Vib	2	26.6733	19.6075	TRUE	FALSE	None	None	1	TRUE	None	3.28366	2.97591	-0.307752
1	569	Vib	2	26.4063	26.9286	TRUE	FALSE	None	None	1	TRUE	None	3.2736	3.29319	0.019585
1	570	Vib	2	14.8058	13.686	TRUE	FALSE	None	None	1	TRUE	None	2.69502	2.61637	-0.0786453
1	571	Vib	2	18.2895	22.3957	TRUE	FALSE	None	None	1	TRUE	None	2.90633	3.10887	0.202541
1	572	Vib	2	11.6879	14.565	TRUE	FALSE	None	None	1	TRUE	None	2.45855	2.67862	0.220072
1	573	Vib	2	21.3765	23.9437	TRUE	FALSE	None	None	1	TRUE	None	3.06229	3.17571	0.113415
1	574	Vib	2	17.9251	15.1197	TRUE	FALSE	None	None	1	TRUE	None	2.8862	2.716	-0.170205
1	575	Vib	2	28.0497	14.8446	TRUE	FALSE	None	None	1	TRUE	None	3.33398	2.69763	-0.636342
1	576	Vib	2	16.3731	20.9854	TRUE	FALSE	None	None	1	TRUE	None	2.79564	3.04383	0.248187
1	577	Vib	2	22.3667	22.1877	TRUE	FALSE	None	None	1	TRUE	None	3.10757	3.09954	-0.0080331
1	578	Vib	2	29.6458	15.5761	TRUE	FALSE	None	None	1	TRUE	None	3.38932	2.74574	-0.643579
1	579	Vib	2	19.4277	22.5271	TRUE	FALSE	None	None	1	TRUE	None	2.9667	3.11472	0.148019
1	580	Vib	2	17.2179	11.5493	TRUE	FALSE	None	None	1	TRUE	None	2.84595	2.44663	-0.399324
1	581	Vib	2	31.8092	17.4736	TRUE	FALSE	None	None	1	TRUE	None	3.45976	2.86069	-0.599063
1	582	Vib	2	11.3975	10.0001	TRUE	FALSE	None	None	1	TRUE	None	2.4334	2.30259	-0.130805
1	583	Vib	2	21.0563	22.0731	TRUE	FALSE	None	None	1	TRUE	None	3.0472	3.09436	0.0471583
1	584	Vib	2	27.2156	22.7501	TRUE	FALSE	None	None	1	TRUE	None	3.30379	3.12457	-0.179219
1	585	Vib	2	24.3639	29.1642	TRUE	FALSE	None	None	1	TRUE	None	3.1931	3.37294	0.179838
1	586	Vib	2	12.6041	17.9149	TRUE	FALSE	None	None	1	TRUE	None	2.53402	2.88563	0.351615
1	587	Vib	2	26.2738	21.8411	TRUE	FALSE	None	None	1	TRUE	None	3.26857	3.08379	-0.18478
1	588	Vib	2	11.8656	13.6054	TRUE	FALSE	None	None	1	TRUE	None	2.47365	2.61047	0.136824
1	589	Vib	2	10.6759	12.1268	TRUE	FALSE	None	None	1	TRUE	None	2.36799	2.49542	0.127427
1	590	Vis	2	26.495	34.6663	FALSE	TRUE	29.4035	0.18483	None	TRUE	16	3.27696	3.54577	0.268813
1	591	Vis	2	11.4935	12.4952	FALSE	TRUE	11.4417	0.18483	None	TRUE	None	2.44178	2.52535	0.0835642
1	592	Vis	2	15.1829	13.0087	FALSE	TRUE	13.366	0.18483	None	TRUE	None	2.72017	2.56562	-0.154555
1	593	Vis	2	17.4505	20.939	FALSE	TRUE	21.4808	0.18483	None	TRUE	None	2.85937	3.04161	0.182245
1	594	Vis	2	13.21	18.6931	FALSE	TRUE	19.0794	0.18483	None	TRUE	None	2.58098	2.92816	0.34718
1	595	Vis	2	20.0567	16.1642	FALSE	TRUE	20.5481	0.18483	None	TRUE	None	2.99856	2.7828	-0.215763
1	596	Vis	2	30.452	29.9766	FALSE	TRUE	28.3061	0.18483	None	TRUE	None	3.41615	3.40042	-0.0157344
1	597	Vis	2	35	22.0621	FALSE	TRUE	23.1286	0.18483	None	TRUE	None	3.55535	3.09386	-0.461486
1	598	Vis	2	23.0522	24.1873	FALSE	TRUE	24.7597	0.18483	None	TRUE	None	3.13776	3.18583	0.0480693
1	599	Vis	2	10	12.1737	FALSE	TRUE	10.3084	0.18483	None	TRUE	None	2.30259	2.49928	0.196692
1	600	2AFC Vib	3	10	10	TRUE	FALSE	None	None	1	TRUE	0	2.30259	2.30259	0
1	601	2AFC Vib	3	35	35	TRUE	FALSE	None	None	1	TRUE	None	3.55535	3.55535	0
1	602	2AFC Vib	3	35	35	TRUE	FALSE	None	None	1	TRUE	None	3.55535	3.55535	0
1	603	2AFC Vib	3	10	10	TRUE	FALSE	None	None	1	TRUE	None	2.30259	2.30259	0
1	604	2AFC Vib	3	35	35	TRUE	FALSE	None	None	1	TRUE	None	3.55535	3.55535	0
1	605	2AFC Vib	3	10	10	TRUE	FALSE	None	None	1	TRUE	None	2.30259	2.30259	0
1	606	2AFC Vib	3	35	35	TRUE	FALSE	None	None	1	TRUE	None	3.55535	3.55535	0
1	607	2AFC Vib	3	10	10	TRUE	FALSE	None	None	1	TRUE	None	2.30259	2.30259	0
1	608	3AFC Vib	3	10	10	TRUE	FALSE	None	None	1	TRUE	3	2.30259	2.30259	0
1	609	3AFC Vib	3	22.5	22.5	TRUE	FALSE	None	None	1	TRUE	None	3.11352	3.11352	0
1	610	3AFC Vib	3	35	35	TRUE	FALSE	None	None	1	TRUE	None	3.55535	3.55535	0
1	611	3AFC Vib	3	10	10	TRUE	FALSE	None	None	1	TRUE	None	2.30259	2.30259	0
1	612	3AFC Vib	3	10	10	TRUE	FALSE	None	None	1	TRUE	None	2.30259	2.30259	0
1	613	3AFC Vib	3	35	35	TRUE	FALSE	None	None	1	TRUE	None	3.55535	3.55535	0
1	614	3AFC Vib	3	10	10	TRUE	FALSE	None	None	1	TRUE	None	2.30259	2.30259	0
1	615	3AFC Vib	3	22.5	22.5	TRUE	FALSE	None	None	1	TRUE	None	3.11352	3.11352	0
1	616	3AFC Vib	3	22.5	22.5	TRUE	FALSE	None	None	1	TRUE	None	3.11352	3.11352	0
1	617	3AFC Vib	3	35	35	TRUE	FALSE	None	None	1	TRUE	None	3.55535	3.55535	0
1	618	3AFC Vib	3	22.5	35	TRUE	FALSE	None	None	1	TRUE	None	3.11352	3.55535	0.441833
1	619	3AFC Vib	3	35	35	TRUE	FALSE	None	None	1	TRUE	None	3.55535	3.55535	0
1	620	5AFC Vib	3	22.5	22.5	TRUE	FALSE	None	None	1	TRUE	6	3.11352	3.11352	0
1	621	5AFC Vib	3	35	28.75	TRUE	FALSE	None	None	1	TRUE	None	3.55535	3.35864	-0.19671
1	622	5AFC Vib	3	16.25	16.25	TRUE	FALSE	None	None	1	TRUE	None	2.78809	2.78809	0
1	623	5AFC Vib	3	16.25	16.25	TRUE	FALSE	None	None	1	TRUE	None	2.78809	2.78809	0
1	624	5AFC Vib	3	10	10	TRUE	FALSE	None	None	1	TRUE	None	2.30259	2.30259	0
1	625	5AFC Vib	3	35	35	TRUE	FALSE	None	None	1	TRUE	None	3.55535	3.55535	0
1	626	5AFC Vib	3	35	28.75	TRUE	FALSE	None	None	1	TRUE	None	3.55535	3.35864	-0.19671
1	627	5AFC Vib	3	28.75	28.75	TRUE	FALSE	None	None	1	TRUE	None	3.35864	3.35864	0
1	628	5AFC Vib	3	10	10	TRUE	FALSE	None	None	1	TRUE	None	2.30259	2.30259	0
1	629	5AFC Vib	3	22.5	22.5	TRUE	FALSE	None	None	1	TRUE	None	3.11352	3.11352	0
1	630	5AFC Vib	3	35	28.75	TRUE	FALSE	None	None	1	TRUE	None	3.55535	3.35864	-0.19671
1	631	5AFC Vib	3	22.5	28.75	TRUE	FALSE	None	None	1	TRUE	None	3.11352	3.35864	0.245122
1	632	5AFC Vib	3	28.75	35	TRUE	FALSE	None	None	1	TRUE	None	3.35864	3.55535	0.19671
1	633	5AFC Vib	3	28.75	35	TRUE	FALSE	None	None	1	TRUE	None	3.35864	3.55535	0.19671
1	634	5AFC Vib	3	22.5	22.5	TRUE	FALSE	None	None	1	TRUE	None	3.11352	3.11352	0
1	635	5AFC Vib	3	10	10	TRUE	FALSE	None	None	1	TRUE	None	2.30259	2.30259	0
1	636	5AFC Vib	3	16.25	16.25	TRUE	FALSE	None	None	1	TRUE	None	2.78809	2.78809	0
1	637	5AFC Vib	3	28.75	28.75	TRUE	FALSE	None	None	1	TRUE	None	3.35864	3.35864	0
1	638	5AFC Vib	3	10	10	TRUE	FALSE	None	None	1	TRUE	None	2.30259	2.30259	0
1	639	5AFC Vib	3	16.25	16.25	TRUE	FALSE	None	None	1	TRUE	None	2.78809	2.78809	0
1	642	Vib	3	21.7964	17.0568	TRUE	FALSE	None	None	1	TRUE	None	3.08174	2.83655	-0.245195
1	645	Vib	3	12.7691	11.522	TRUE	FALSE	None	None	1	TRUE	None	2.54703	2.44426	-0.102768
1	648	Vib	3	23.8888	24.8612	TRUE	FALSE	None	None	1	TRUE	None	3.17341	3.21331	0.0399014
1	651	Vib	3	21.1404	22.1894	TRUE	FALSE	None	None	1	TRUE	None	3.05119	3.09961	0.0484266
1	654	Vib	3	17.5992	24.4766	TRUE	FALSE	None	None	1	TRUE	None	2.86786	3.19772	0.329862
1	657	Vib	3	26.182	19.9539	TRUE	FALSE	None	None	1	TRUE	None	3.26507	2.99343	-0.271647
1	660	Vib	3	30.5038	23.8464	TRUE	FALSE	None	None	1	TRUE	None	3.41785	3.17163	-0.246215
1	663	Vib	3	14.4291	12.4249	TRUE	FALSE	None	None	1	TRUE	None	2.66925	2.5197	-0.149546
1	666	Vib	3	18.7083	17.5276	TRUE	FALSE	None	None	1	TRUE	None	2.92897	2.86378	-0.0651884
1	669	Vib	3	25.3941	22.9513	TRUE	FALSE	None	None	1	TRUE	None	3.23452	3.13337	-0.101144
1	672	Vib	3	17.8702	25.7602	TRUE	FALSE	None	None	1	TRUE	None	2.88313	3.24883	0.365696
1	675	Vib	3	10	10.4478	TRUE	FALSE	None	None	1	TRUE	None	2.30259	2.34639	0.0438062
1	678	Vib	3	16.0577	15.8315	TRUE	FALSE	None	None	1	TRUE	None	2.77619	2.762	-0.0141876
1	681	Vib	3	25.0091	30.5735	TRUE	FALSE	None	None	1	TRUE	None	3.21924	3.42014	0.200894
1	684	Vib	3	12.197	11.0277	TRUE	FALSE	None	None	1	TRUE	None	2.50119	2.40041	-0.100787
1	687	Vib	3	24.2565	20.1407	TRUE	FALSE	None	None	1	TRUE	None	3.18869	3.00274	-0.185943
1	690	Vib	3	14.2103	14.1954	TRUE	FALSE	None	None	1	TRUE	13	2.65397	2.65292	-0.00105386
1	693	Vib	3	13.7827	16.0258	TRUE	FALSE	None	None	1	TRUE	None	2.62341	2.7742	0.150782
1	696	Vib	3	32.9252	22.6332	TRUE	FALSE	None	None	1	TRUE	None	3.49424	3.11942	-0.374821
1	699	Vib	3	13.3679	13.986	TRUE	FALSE	None	None	1	TRUE	None	2.59286	2.63806	0.0452001
1	702	Vib	3	28.2604	23.479	TRUE	FALSE	None	None	1	TRUE	None	3.34146	3.15611	-0.185356
1	705	Vib	3	11.474	11.3657	TRUE	FALSE	None	None	1	TRUE	None	2.44008	2.4306	-0.00948629
1	708	Vib	3	32.426	23.9601	TRUE	FALSE	None	None	1	TRUE	None	3.47896	3.17639	-0.302569
1	711	Vib	3	11.3	11.8934	TRUE	FALSE	None	None	1	TRUE	None	2.42481	2.47599	0.0511807
1	714	Vib	3	25.7851	25.4169	TRUE	FALSE	None	None	1	TRUE	None	3.2498	3.23541	-0.0143828
1	717	Vib	3	22.1319	24.8821	TRUE	FALSE	None	None	1	TRUE	None	3.09702	3.21415	0.117128
1	720	Vib	3	30.9734	23.1627	TRUE	FALSE	None	None	1	TRUE	None	3.43313	3.14254	-0.290586
1	723	Vib	3	10.6302	11.6478	TRUE	FALSE	None	None	1	TRUE	None	2.3637	2.45512	0.0914197
1	726	Vib	3	33.4321	27.9003	TRUE	FALSE	None	None	1	TRUE	None	3.50952	3.32864	-0.180879
1	729	Vib	3	18.4246	17.9139	TRUE	FALSE	None	None	1	TRUE	None	2.91369	2.88558	-0.0281134
1	732	Vib	3	13.5737	15.2923	TRUE	FALSE	None	None	1	TRUE	None	2.60814	2.72735	0.119213
1	735	Vib	3	10.7938	13.5876	TRUE	FALSE	None	None	1	TRUE	None	2.37897	2.60916	0.230187
1	738	Vib	3	19.8872	19.8098	TRUE	FALSE	None	None	1	TRUE	None	2.99008	2.98618	-0.00390072
1	741	Vib	3	17.0696	12.9577	TRUE	FALSE	None	None	1	TRUE	None	2.8373	2.56169	-0.275613
1	744	Vib	3	15.1058	11.9009	TRUE	FALSE	None	None	1	TRUE	None	2.71508	2.47661	-0.238468
1	747	Vib	3	24.63	20.9995	TRUE	FALSE	None	None	1	TRUE	None	3.20396	3.0445	-0.159465
1	750	Vib	3	34.4693	25.5637	TRUE	FALSE	None	None	1	TRUE	None	3.54007	3.24117	-0.298897
1	753	Vib	3	18.9963	19.3226	TRUE	FALSE	None	None	1	TRUE	None	2.94424	2.96128	0.0170323
1	756	Vib	3	12.5755	11.1435	TRUE	FALSE	None	None	1	TRUE	None	2.53175	2.41086	-0.120889
1	759	Vib	3	20.8199	14.3691	TRUE	FALSE	None	None	1	TRUE	None	3.03591	2.66508	-0.370833
1	762	Vib	3	11.83	12.8292	TRUE	FALSE	None	None	1	TRUE	None	2.47064	2.55172	0.0810862
1	765	Vib	3	19.5857	18.2782	TRUE	FALSE	None	None	1	TRUE	None	2.9748	2.90571	-0.069091
1	768	Vib	3	11.1287	13.2387	TRUE	FALSE	None	None	1	TRUE	None	2.40953	2.58314	0.173616
1	771	Vib	3	26.9944	25.3648	TRUE	FALSE	None	None	1	TRUE	None	3.29563	3.23336	-0.0622671
1	774	Vib	3	22.4726	19.5639	TRUE	FALSE	None	None	1	TRUE	None	3.1123	2.97369	-0.13861
1	777	Vib	3	35	22.6728	TRUE	FALSE	None	None	1	TRUE	None	3.55535	3.12117	-0.434182
1	780	Vib	3	33.9467	22.1064	TRUE	FALSE	None	None	1	TRUE	None	3.52479	3.09587	-0.428927
1	783	Vib	3	26.5851	23.9161	TRUE	FALSE	None	None	1	TRUE	None	3.28035	3.17455	-0.105801
1	786	Vib	3	23.5266	26.8363	TRUE	FALSE	None	None	1	TRUE	None	3.15813	3.28976	0.131626
1	789	Vib	3	10.96	11.447	TRUE	FALSE	None	None	1	TRUE	None	2.39425	2.43773	0.0434754
1	792	Vib	3	19.2887	21.0638	TRUE	FALSE	None	None	1	TRUE	None	2.95952	3.04755	0.0880318
1	795	Vib	3	31.4502	23.8519	TRUE	FALSE	None	None	1	TRUE	None	3.4484	3.17186	-0.276541
1	798	Vib	3	18.1453	20.1911	TRUE	FALSE	None	None	1	TRUE	None	2.89841	3.00524	0.106829
1	801	Vib	3	16.8108	19.6436	TRUE	FALSE	None	None	1	TRUE	None	2.82202	2.97775	0.155729
1	804	Vib	3	22.8186	18.1616	TRUE	FALSE	None	None	1	TRUE	None	3.12758	2.89931	-0.228264
1	807	Vib	3	16.556	18.7535	TRUE	FALSE	None	None	1	TRUE	None	2.80675	2.93138	0.124633
1	810	Vib	3	12.9657	17.2067	TRUE	FALSE	None	None	1	TRUE	None	2.5623	2.8453	0.282995
1	813	Vib	3	21.4659	18.5629	TRUE	FALSE	None	None	1	TRUE	None	3.06646	2.92117	-0.1453
1	816	Vib	3	27.41	22.3743	TRUE	FALSE	None	None	1	TRUE	None	3.31091	3.10791	-0.202992
1	819	Vib	3	10.1539	10.7109	TRUE	FALSE	None	None	1	TRUE	None	2.31786	2.37126	0.0534
1	822	Vib	3	27.8319	24.2099	TRUE	FALSE	None	None	1	TRUE	None	3.32618	3.18676	-0.139424
1	825	Vib	3	10.3103	11.3748	TRUE	FALSE	None	None	1	TRUE	None	2.33314	2.4314	0.0982605
1	828	Vib	3	20.5042	22.7408	TRUE	FALSE	None	None	1	TRUE	None	3.02063	3.12416	0.103529
1	831	Vib	3	23.1699	23.9317	TRUE	FALSE	None	None	1	TRUE	None	3.14285	3.1752	0.0323505
1	834	Vib	3	12.3848	17.2411	TRUE	FALSE	None	None	1	TRUE	None	2.51647	2.8473	0.330824
1	837	Vib	3	15.8143	19.0148	TRUE	FALSE	None	None	1	TRUE	None	2.76091	2.94522	0.184307
1	840	Vib	3	14.6512	14.5185	TRUE	FALSE	None	None	1	TRUE	13	2.68453	2.67542	-0.00910222
1	843	Vib	3	17.3324	12.8939	TRUE	FALSE	None	None	1	TRUE	None	2.85258	2.55675	-0.295824
1	846	Vib	3	14.8768	16.2411	TRUE	FALSE	None	None	1	TRUE	None	2.6998	2.78754	0.0877395
1	849	Vib	3	20.1934	22.2044	TRUE	FALSE	None	None	1	TRUE	None	3.00535	3.10029	0.0949345
1	852	Vib	3	31.9344	24.8043	TRUE	FALSE	None	None	1	TRUE	None	3.46368	3.21102	-0.252665
1	855	Vib	3	29.5858	24.2577	TRUE	FALSE	None	None	1	TRUE	None	3.38729	3.18873	-0.198562
1	858	Vib	3	28.6955	27.145	TRUE	FALSE	None	None	1	TRUE	None	3.35674	3.30119	-0.0555447
1	861	Vib	3	10.469	11.6466	TRUE	FALSE	None	None	1	TRUE	None	2.34842	2.45502	0.106601
1	864	Vib	3	12.0121	11.6655	TRUE	FALSE	None	None	1	TRUE	None	2.48592	2.45664	-0.0292807
1	867	Vib	3	13.9949	14.1776	TRUE	FALSE	None	None	1	TRUE	None	2.63869	2.65166	0.012968
1	870	Vib	3	29.1372	16.763	TRUE	FALSE	None	None	1	TRUE	None	3.37202	2.81918	-0.552841
1	873	Vib	3	30.0413	25.406	TRUE	FALSE	None	None	1	TRUE	None	3.40257	3.23499	-0.167585
1	876	Vib	3	16.3049	21.3326	TRUE	FALSE	None	None	1	TRUE	None	2.79147	3.06024	0.26877
1	879	Vib	3	15.3384	13.1373	TRUE	FALSE	None	None	1	TRUE	None	2.73036	2.57546	-0.154902
1	882	Vib	3	15.5745	14.0668	TRUE	FALSE	None	None	1	TRUE	None	2.74564	2.64382	-0.101817
1	885	Vib	3	13.1653	13.8432	TRUE	FALSE	None	None	1	TRUE	None	2.57758	2.62779	0.0502092
1	888	Vib	3	11.6506	14.8584	TRUE	FALSE	None	None	1	TRUE	None	2.45536	2.69856	0.243202
1	640	Vis	3	22.5	25.6431	FALSE	TRUE	27.3227	0.18483	None	TRUE	10	3.11352	3.24428	0.130761
1	641	Vis	3	16.0577	12.6731	FALSE	TRUE	15.6156	0.18483	None	TRUE	None	2.77619	2.53948	-0.236711
1	644	Vis	3	20.1934	23.701	FALSE	TRUE	24.0012	0.18483	None	TRUE	None	3.00535	3.16552	0.160162
1	647	Vis	3	26.9944	24.5515	FALSE	TRUE	22.6369	0.18483	None	TRUE	None	3.29563	3.20077	-0.0948579
1	650	Vis	3	21.7964	26.1739	FALSE	TRUE	22.0594	0.18483	None	TRUE	None	3.08174	3.26476	0.183021
1	653	Vis	3	34.4693	26.9315	FALSE	TRUE	31.9829	0.18483	None	TRUE	None	3.54007	3.2933	-0.246774
1	656	Vis	3	10.96	11.9296	FALSE	TRUE	12.1681	0.18483	None	TRUE	None	2.39425	2.47902	0.0847685
1	659	Vis	3	15.8143	19.9708	FALSE	TRUE	15.631	0.18483	None	TRUE	None	2.76091	2.99427	0.233356
1	662	Vis	3	14.6512	14.9269	FALSE	TRUE	14.8326	0.18483	None	TRUE	None	2.68453	2.70316	0.0186385
1	665	Vis	3	31.4502	26.81	FALSE	TRUE	27.3278	0.18483	None	TRUE	None	3.4484	3.28877	-0.159632
1	668	Vis	3	14.2103	12.6739	FALSE	TRUE	12.4855	0.18483	None	TRUE	None	2.65397	2.53954	-0.114426
1	671	Vis	3	12.197	13.7666	FALSE	TRUE	11.5218	0.18483	None	TRUE	None	2.50119	2.62225	0.121054
1	674	Vis	3	22.1319	21.8577	FALSE	TRUE	19.0275	0.18483	None	TRUE	None	3.09702	3.08455	-0.0124678
1	677	Vis	3	25.0091	21.0368	FALSE	TRUE	22.4341	0.18483	None	TRUE	None	3.21924	3.04627	-0.172969
1	680	Vis	3	14.4291	11.6178	FALSE	TRUE	10.6087	0.18483	None	TRUE	None	2.66925	2.45254	-0.216707
1	683	Vis	3	15.3384	14.5315	FALSE	TRUE	13.1716	0.18483	None	TRUE	None	2.73036	2.67632	-0.0540409
1	686	Vis	3	32.9252	31.4341	FALSE	TRUE	28.8804	0.18483	None	TRUE	None	3.49424	3.44789	-0.0463453
1	689	Vis	3	31.9344	25.7563	FALSE	TRUE	26.5607	0.18483	None	TRUE	None	3.46368	3.24868	-0.215003
1	692	Vis	3	13.7827	17.8842	FALSE	TRUE	16.7643	0.18483	None	TRUE	None	2.62341	2.88392	0.260501
1	695	Vis	3	13.9949	15.5104	FALSE	TRUE	15.3264	0.18483	None	TRUE	None	2.63869	2.74151	0.102822
1	698	Vis	3	12.3848	13.1782	FALSE	TRUE	12.776	0.18483	None	TRUE	None	2.51647	2.57856	0.0620894
1	701	Vis	3	26.182	26.2945	FALSE	TRUE	21.4807	0.18483	None	TRUE	None	3.26507	3.26936	0.00428798
1	704	Vis	3	10.1539	12.042	FALSE	TRUE	10.9433	0.18483	None	TRUE	None	2.31786	2.4884	0.170537
1	707	Vis	3	26.5851	28.6881	FALSE	TRUE	33.2521	0.18483	None	TRUE	None	3.28035	3.35648	0.0761309
1	710	Vis	3	10.469	14.0843	FALSE	TRUE	12.0731	0.18483	None	TRUE	None	2.34842	2.64506	0.296644
1	713	Vis	3	20.5042	19.8105	FALSE	TRUE	15.3655	0.18483	None	TRUE	None	3.02063	2.98621	-0.0344194
1	716	Vis	3	13.3679	13.0099	FALSE	TRUE	11.0056	0.18483	None	TRUE	None	2.59286	2.56571	-0.0271484
1	719	Vis	3	18.1453	18.4976	FALSE	TRUE	18.0035	0.18483	None	TRUE	None	2.89841	2.91764	0.0192292
1	722	Vis	3	29.5858	25.9458	FALSE	TRUE	25.6052	0.18483	None	TRUE	None	3.38729	3.25601	-0.131283
1	725	Vis	3	33.4321	22.5879	FALSE	TRUE	23.0234	0.18483	None	TRUE	None	3.50952	3.11741	-0.392101
1	728	Vis	3	11.3	14.281	FALSE	TRUE	12.8069	0.18483	None	TRUE	None	2.42481	2.65893	0.234125
1	731	Vis	3	12.7691	14.6592	FALSE	TRUE	11.2766	0.18483	None	TRUE	None	2.54703	2.68507	0.138038
1	734	Vis	3	15.5745	14.5797	FALSE	TRUE	15.8948	0.18483	None	TRUE	None	2.74564	2.67963	-0.0660031
1	737	Vis	3	19.8872	15.8966	FALSE	TRUE	16.2793	0.18483	None	TRUE	None	2.99008	2.76611	-0.22397
1	740	Vis	3	30.0413	27.6584	FALSE	TRUE	29.6992	0.18483	None	TRUE	13	3.40257	3.31993	-0.0826424
1	743	Vis	3	14.8768	20.6249	FALSE	TRUE	15.2877	0.18483	None	TRUE	None	2.6998	3.0265	0.326694
1	746	Vis	3	17.5992	20.0718	FALSE	TRUE	16.729	0.18483	None	TRUE	None	2.86786	2.99931	0.131458
1	749	Vis	3	24.2565	21.3531	FALSE	TRUE	24.0616	0.18483	None	TRUE	None	3.18869	3.0612	-0.127489
1	752	Vis	3	11.474	15.428	FALSE	TRUE	16.3292	0.18483	None	TRUE	None	2.44008	2.73618	0.296098
1	755	Vis	3	27.41	14.4658	FALSE	TRUE	19.9745	0.18483	None	TRUE	None	3.31091	2.67179	-0.63912
1	758	Vis	3	19.2887	26.7476	FALSE	TRUE	27.6566	0.18483	None	TRUE	None	2.95952	3.28645	0.326924
1	761	Vis	3	20.8199	25.2934	FALSE	TRUE	24.5338	0.18483	None	TRUE	None	3.03591	3.23054	0.194635
1	764	Vis	3	15.1058	16.087	FALSE	TRUE	14.7973	0.18483	None	TRUE	None	2.71508	2.77801	0.0629326
1	767	Vis	3	12.0121	12.6731	FALSE	TRUE	10.4765	0.18483	None	TRUE	None	2.48592	2.53948	0.0535674
1	770	Vis	3	10.3103	13.2877	FALSE	TRUE	11.9306	0.18483	None	TRUE	None	2.33314	2.58684	0.2537
1	773	Vis	3	24.63	28.7858	FALSE	TRUE	25.1714	0.18483	None	TRUE	None	3.20396	3.35988	0.155918
1	776	Vis	3	27.8319	27.7705	FALSE	TRUE	26.302	0.18483	None	TRUE	None	3.32618	3.32398	-0.00220862
1	779	Vis	3	17.0696	23.5428	FALSE	TRUE	19.1717	0.18483	None	TRUE	None	2.8373	3.15882	0.321519
1	782	Vis	3	33.9467	24.4035	FALSE	TRUE	27.8854	0.18483	None	TRUE	None	3.52479	3.19473	-0.330066
1	785	Vis	3	21.1404	26.513	FALSE	TRUE	24.1829	0.18483	None	TRUE	None	3.05119	3.27763	0.226446
1	788	Vis	3	25.7851	30.2951	FALSE	TRUE	24.404	0.18483	None	TRUE	None	3.2498	3.41099	0.161191
1	791	Vis	3	18.4246	19.1515	FALSE	TRUE	20.8227	0.18483	None	TRUE	None	2.91369	2.95238	0.0386916
1	794	Vis	3	16.3049	12.8597	FALSE	TRUE	16.021	0.18483	None	TRUE	None	2.79147	2.55409	-0.237374
1	797	Vis	3	30.5038	31.711	FALSE	TRUE	31.3371	0.18483	None	TRUE	None	3.41785	3.45666	0.0388151
1	800	Vis	3	17.8702	20.0168	FALSE	TRUE	20.6181	0.18483	None	TRUE	None	2.88313	2.99657	0.113436
1	803	Vis	3	23.8888	28.3589	FALSE	TRUE	29.9306	0.18483	None	TRUE	None	3.17341	3.34494	0.171532
1	806	Vis	3	28.2604	25.4474	FALSE	TRUE	30.5593	0.18483	None	TRUE	None	3.34146	3.23661	-0.104848
1	809	Vis	3	16.8108	19.878	FALSE	TRUE	19.5424	0.18483	None	TRUE	None	2.82202	2.98961	0.167589
1	812	Vis	3	11.6506	12.1892	FALSE	TRUE	14.3573	0.18483	None	TRUE	None	2.45536	2.50055	0.0451933
1	815	Vis	3	12.9657	10.2742	FALSE	TRUE	11.0813	0.18483	None	TRUE	None	2.5623	2.32964	-0.232664
1	818	Vis	3	28.6955	27.4101	FALSE	TRUE	25.7225	0.18483	None	TRUE	None	3.35674	3.31091	-0.0458294
1	821	Vis	3	32.426	29.0766	FALSE	TRUE	30.9714	0.18483	None	TRUE	None	3.47896	3.36993	-0.109027
1	824	Vis	3	29.1372	28.9833	FALSE	TRUE	31.6746	0.18483	None	TRUE	None	3.37202	3.36672	-0.0052958
1	827	Vis	3	21.4659	21.4638	FALSE	TRUE	20.606	0.18483	None	TRUE	None	3.06646	3.06637	-9.50928e-05
1	830	Vis	3	23.1699	23.8179	FALSE	TRUE	23.9043	0.18483	None	TRUE	None	3.14285	3.17044	0.0275856
1	833	Vis	3	19.5857	22.7614	FALSE	TRUE	21.7089	0.18483	None	TRUE	None	2.9748	3.12507	0.150268
1	836	Vis	3	25.3941	30.77	FALSE	TRUE	30.4258	0.18483	None	TRUE	None	3.23452	3.42654	0.192023
1	839	Vis	3	11.83	10.7162	FALSE	TRUE	11.636	0.18483	None	TRUE	None	2.47064	2.37175	-0.0988838
1	842	Vis	3	23.5266	27.1178	FALSE	TRUE	29.2529	0.18483	None	TRUE	None	3.15813	3.30019	0.142061
1	845	Vis	3	12.5755	18.8528	FALSE	TRUE	16.4437	0.18483	None	TRUE	None	2.53175	2.93666	0.404913
1	848	Vis	3	18.9963	25.3732	FALSE	TRUE	24.9125	0.18483	None	TRUE	None	2.94424	3.23369	0.289451
1	851	Vis	3	11.1287	13.0055	FALSE	TRUE	12.6191	0.18483	None	TRUE	None	2.40953	2.56537	0.155846
1	854	Vis	3	30.9734	23.0677	FALSE	TRUE	24.9518	0.18483	None	TRUE	None	3.43313	3.13843	-0.294693
1	857	Vis	3	13.5737	13.2197	FALSE	TRUE	11.2946	0.18483	None	TRUE	None	2.60814	2.58171	-0.0264269
1	860	Vis	3	16.556	18.0733	FALSE	TRUE	22.0962	0.18483	None	TRUE	None	2.80675	2.89444	0.0876909
1	863	Vis	3	35	29.1794	FALSE	TRUE	25.941	0.18483	None	TRUE	None	3.55535	3.37346	-0.181884
1	866	Vis	3	10.6302	13.5141	FALSE	TRUE	11.1524	0.18483	None	TRUE	None	2.3637	2.60373	0.240038
1	869	Vis	3	18.7083	20.944	FALSE	TRUE	20.6141	0.18483	None	TRUE	None	2.92897	3.04185	0.112887
1	872	Vis	3	22.4726	23.3512	FALSE	TRUE	20.7312	0.18483	None	TRUE	None	3.1123	3.15065	0.0383506
1	875	Vis	3	22.8186	24.8315	FALSE	TRUE	24.9014	0.18483	None	TRUE	None	3.12758	3.21211	0.084538
1	878	Vis	3	10	12.9566	FALSE	TRUE	10.5872	0.18483	None	TRUE	None	2.30259	2.56161	0.259023
1	881	Vis	3	17.3324	11.323	FALSE	TRUE	13.233	0.18483	None	TRUE	None	2.85258	2.42684	-0.425741
1	884	Vis	3	13.1653	12.5074	FALSE	TRUE	12.2455	0.18483	None	TRUE	None	2.57758	2.52632	-0.0512577
1	887	Vis	3	10.7938	13.7713	FALSE	TRUE	14.0482	0.18483	None	TRUE	None	2.37897	2.62258	0.243612
1	890	VisNew	3	35	32.1361	FALSE	TRUE	34.6637	0.308051	None	TRUE	15	3.55535	3.46998	-0.0853677
1	891	VisNew	3	10	18.9214	FALSE	TRUE	15.9312	0.308051	None	TRUE	None	2.30259	2.9403	0.63771
1	892	VisNew	3	23.0522	29.5962	FALSE	TRUE	27.0399	0.308051	None	TRUE	None	3.13776	3.38765	0.249886
1	893	VisNew	3	13.21	13.1928	FALSE	TRUE	14.6825	0.308051	None	TRUE	None	2.58098	2.57967	-0.00130632
1	894	VisNew	3	30.452	19.7811	FALSE	TRUE	20.078	0.308051	None	TRUE	None	3.41615	2.98472	-0.431427
1	895	VisNew	3	20.0567	14.6578	FALSE	TRUE	22.3825	0.308051	None	TRUE	None	2.99856	2.68497	-0.313593
1	896	VisNew	3	26.495	15.2958	FALSE	TRUE	14.1774	0.308051	None	TRUE	None	3.27696	2.72758	-0.54938
1	897	VisNew	3	11.4935	21.343	FALSE	TRUE	12.7014	0.308051	None	TRUE	None	2.44178	3.06072	0.618943
1	898	VisNew	3	15.1829	15.5927	FALSE	TRUE	14.0229	0.308051	None	TRUE	None	2.72017	2.7468	0.0266279
1	899	VisNew	3	17.4505	12.7671	FALSE	TRUE	14.3172	0.308051	None	TRUE	None	2.85937	2.54687	-0.312499
1	643	VisVib	3	32.426	30.4871	TRUE	TRUE	30.9714	0.18483	1	TRUE	None	3.47896	3.4173	-0.0616565
1	646	VisVib	3	32.9252	27.5654	TRUE	TRUE	28.8804	0.18483	1	TRUE	None	3.49424	3.31656	-0.177677
1	649	VisVib	3	14.6512	17.9257	TRUE	TRUE	14.8326	0.18483	1	TRUE	None	2.68453	2.88624	0.201711
1	652	VisVib	3	28.6955	29.0793	TRUE	TRUE	25.7225	0.18483	1	TRUE	None	3.35674	3.37003	0.0132865
1	655	VisVib	3	27.8319	30.5	TRUE	TRUE	26.302	0.18483	1	TRUE	None	3.32618	3.41773	0.0915434
1	658	VisVib	3	23.1699	26.5415	TRUE	TRUE	23.9043	0.18483	1	TRUE	None	3.14285	3.27871	0.135856
1	661	VisVib	3	10	13.4133	TRUE	TRUE	10.5872	0.18483	1	TRUE	None	2.30259	2.59625	0.293662
1	664	VisVib	3	21.4659	22.2495	TRUE	TRUE	20.606	0.18483	1	TRUE	None	3.06646	3.10232	0.0358524
1	667	VisVib	3	23.8888	32.5561	TRUE	TRUE	29.9306	0.18483	1	TRUE	None	3.17341	3.48296	0.309557
1	670	VisVib	3	28.2604	30.3958	TRUE	TRUE	30.5593	0.18483	1	TRUE	None	3.34146	3.4143	0.0728428
1	673	VisVib	3	22.1319	16.6301	TRUE	TRUE	19.0275	0.18483	1	TRUE	None	3.09702	2.81122	-0.285804
1	676	VisVib	3	25.7851	23.8134	TRUE	TRUE	24.404	0.18483	1	TRUE	None	3.2498	3.17025	-0.0795478
1	679	VisVib	3	35	26.6328	TRUE	TRUE	25.941	0.18483	1	TRUE	None	3.55535	3.28215	-0.273203
1	682	VisVib	3	27.41	25.3248	TRUE	TRUE	19.9745	0.18483	1	TRUE	None	3.31091	3.23179	-0.0791213
1	685	VisVib	3	15.5745	18.0804	TRUE	TRUE	15.8948	0.18483	1	TRUE	None	2.74564	2.89483	0.149193
1	688	VisVib	3	24.63	27.208	TRUE	TRUE	25.1714	0.18483	1	TRUE	None	3.20396	3.30351	0.0995488
1	691	VisVib	3	24.2565	21.7291	TRUE	TRUE	24.0616	0.18483	1	TRUE	None	3.18869	3.07865	-0.110033
1	694	VisVib	3	30.0413	26.8058	TRUE	TRUE	29.6992	0.18483	1	TRUE	None	3.40257	3.28862	-0.113953
1	697	VisVib	3	13.7827	16.9927	TRUE	TRUE	16.7643	0.18483	1	TRUE	None	2.62341	2.83278	0.209368
1	700	VisVib	3	16.8108	19.0117	TRUE	TRUE	19.5424	0.18483	1	TRUE	None	2.82202	2.94506	0.123033
1	703	VisVib	3	13.3679	14.2347	TRUE	TRUE	11.0056	0.18483	1	TRUE	None	2.59286	2.65568	0.0628237
1	706	VisVib	3	12.197	12.5153	TRUE	TRUE	11.5218	0.18483	1	TRUE	None	2.50119	2.52695	0.0257552
1	709	VisVib	3	33.9467	31.779	TRUE	TRUE	27.8854	0.18483	1	TRUE	None	3.52479	3.4588	-0.0659883
1	712	VisVib	3	18.4246	22.8384	TRUE	TRUE	20.8227	0.18483	1	TRUE	None	2.91369	3.12844	0.214755
1	715	VisVib	3	13.5737	12.9655	TRUE	TRUE	11.2946	0.18483	1	TRUE	None	2.60814	2.56229	-0.0458469
1	718	VisVib	3	15.3384	15.0788	TRUE	TRUE	13.1716	0.18483	1	TRUE	None	2.73036	2.71329	-0.0170661
1	721	VisVib	3	30.9734	23.5596	TRUE	TRUE	24.9518	0.18483	1	TRUE	None	3.43313	3.15953	-0.273593
1	724	VisVib	3	17.0696	14.4117	TRUE	TRUE	19.1717	0.18483	1	TRUE	None	2.8373	2.66804	-0.169261
1	727	VisVib	3	31.9344	29.5518	TRUE	TRUE	26.5607	0.18483	1	TRUE	None	3.46368	3.38615	-0.0775368
1	730	VisVib	3	23.5266	24.887	TRUE	TRUE	29.2529	0.18483	1	TRUE	None	3.15813	3.21434	0.0562142
1	733	VisVib	3	14.2103	12.0783	TRUE	TRUE	12.4855	0.18483	1	TRUE	None	2.65397	2.49141	-0.162562
1	736	VisVib	3	31.4502	23.9279	TRUE	TRUE	27.3278	0.18483	1	TRUE	None	3.4484	3.17505	-0.273358
1	739	VisVib	3	30.5038	26.0247	TRUE	TRUE	31.3371	0.18483	1	TRUE	None	3.41785	3.25905	-0.158803
1	742	VisVib	3	10.96	10	TRUE	TRUE	12.1681	0.18483	1	TRUE	None	2.39425	2.30259	-0.0916656
1	745	VisVib	3	25.3941	28.8047	TRUE	TRUE	30.4258	0.18483	1	TRUE	None	3.23452	3.36054	0.126019
1	748	VisVib	3	22.8186	24.4432	TRUE	TRUE	24.9014	0.18483	1	TRUE	None	3.12758	3.19635	0.068776
1	751	VisVib	3	13.9949	17.3556	TRUE	TRUE	15.3264	0.18483	1	TRUE	None	2.63869	2.85391	0.215221
1	754	VisVib	3	19.5857	25.8536	TRUE	TRUE	21.7089	0.18483	1	TRUE	None	2.9748	3.25245	0.277651
1	757	VisVib	3	10.6302	13.5402	TRUE	TRUE	11.1524	0.18483	1	TRUE	None	2.3637	2.60566	0.241969
1	760	VisVib	3	11.3	11.718	TRUE	TRUE	12.8069	0.18483	1	TRUE	None	2.42481	2.46113	0.036322
1	763	VisVib	3	26.9944	25.9268	TRUE	TRUE	22.6369	0.18483	1	TRUE	None	3.29563	3.25528	-0.0403512
1	766	VisVib	3	15.8143	18.7155	TRUE	TRUE	15.631	0.18483	1	TRUE	None	2.76091	2.92935	0.168439
1	769	VisVib	3	21.1404	25.3053	TRUE	TRUE	24.1829	0.18483	1	TRUE	None	3.05119	3.23101	0.179826
1	772	VisVib	3	12.0121	12.3897	TRUE	TRUE	10.4765	0.18483	1	TRUE	None	2.48592	2.51687	0.0309498
1	775	VisVib	3	12.7691	11.7478	TRUE	TRUE	11.2766	0.18483	1	TRUE	None	2.54703	2.46366	-0.0833628
1	778	VisVib	3	10.1539	12.9033	TRUE	TRUE	10.9433	0.18483	1	TRUE	None	2.31786	2.55748	0.239619
1	781	VisVib	3	13.1653	13.1315	TRUE	TRUE	12.2455	0.18483	1	TRUE	None	2.57758	2.57501	-0.00256906
1	784	VisVib	3	34.4693	29.0828	TRUE	TRUE	31.9829	0.18483	1	TRUE	None	3.54007	3.37015	-0.169922
1	787	VisVib	3	19.8872	15.3827	TRUE	TRUE	16.2793	0.18483	1	TRUE	None	2.99008	2.73324	-0.256834
1	790	VisVib	3	17.8702	24.7109	TRUE	TRUE	20.6181	0.18483	1	TRUE	13	2.88313	3.20724	0.324111
1	793	VisVib	3	29.1372	30.0426	TRUE	TRUE	31.6746	0.18483	1	TRUE	None	3.37202	3.40262	0.0305984
1	796	VisVib	3	18.7083	20.2812	TRUE	TRUE	20.6141	0.18483	1	TRUE	None	2.92897	3.0097	0.08073
1	799	VisVib	3	22.4726	21.8127	TRUE	TRUE	20.7312	0.18483	1	TRUE	None	3.1123	3.08249	-0.0298037
1	802	VisVib	3	16.556	23.7877	TRUE	TRUE	22.0962	0.18483	1	TRUE	None	2.80675	3.16917	0.362422
1	805	VisVib	3	26.5851	28.2573	TRUE	TRUE	33.2521	0.18483	1	TRUE	None	3.28035	3.34135	0.0609996
1	808	VisVib	3	21.7964	24.6299	TRUE	TRUE	22.0594	0.18483	1	TRUE	None	3.08174	3.20396	0.122218
1	811	VisVib	3	25.0091	21.4995	TRUE	TRUE	22.4341	0.18483	1	TRUE	None	3.21924	3.06803	-0.151213
1	814	VisVib	3	11.83	13.7436	TRUE	TRUE	11.636	0.18483	1	TRUE	None	2.47064	2.62058	0.149936
1	817	VisVib	3	29.5858	24.2042	TRUE	TRUE	25.6052	0.18483	1	TRUE	None	3.38729	3.18653	-0.200767
1	820	VisVib	3	11.6506	11.9266	TRUE	TRUE	14.3573	0.18483	1	TRUE	None	2.45536	2.47877	0.0234092
1	823	VisVib	3	16.3049	16.8636	TRUE	TRUE	16.021	0.18483	1	TRUE	None	2.79147	2.82516	0.0336909
1	826	VisVib	3	10.3103	11.4894	TRUE	TRUE	11.9306	0.18483	1	TRUE	None	2.33314	2.44142	0.108281
1	829	VisVib	3	18.1453	16.6903	TRUE	TRUE	18.0035	0.18483	1	TRUE	None	2.89841	2.81483	-0.0835807
1	832	VisVib	3	17.5992	20.6325	TRUE	TRUE	16.729	0.18483	1	TRUE	None	2.86786	3.02687	0.159013
1	835	VisVib	3	18.9963	23.6946	TRUE	TRUE	24.9125	0.18483	1	TRUE	None	2.94424	3.16525	0.221003
1	838	VisVib	3	10.469	12.87	TRUE	TRUE	12.0731	0.18483	1	TRUE	None	2.34842	2.5549	0.206483
1	841	VisVib	3	14.8768	16.4599	TRUE	TRUE	15.2877	0.18483	1	TRUE	None	2.6998	2.80093	0.101126
1	844	VisVib	3	20.5042	20.5555	TRUE	TRUE	15.3655	0.18483	1	TRUE	None	3.02063	3.02313	0.00249444
1	847	VisVib	3	20.8199	26.5666	TRUE	TRUE	24.5338	0.18483	1	TRUE	None	3.03591	3.27965	0.243744
1	850	VisVib	3	12.3848	12.6164	TRUE	TRUE	12.776	0.18483	1	TRUE	None	2.51647	2.535	0.0185286
1	853	VisVib	3	16.0577	19.0658	TRUE	TRUE	15.6156	0.18483	1	TRUE	None	2.77619	2.9479	0.171707
1	856	VisVib	3	26.182	24.5424	TRUE	TRUE	21.4807	0.18483	1	TRUE	None	3.26507	3.2004	-0.0646705
1	859	VisVib	3	12.5755	14.275	TRUE	TRUE	16.4437	0.18483	1	TRUE	None	2.53175	2.65851	0.126764
1	862	VisVib	3	14.4291	13.0899	TRUE	TRUE	10.6087	0.18483	1	TRUE	None	2.66925	2.57184	-0.0974033
1	865	VisVib	3	19.2887	24.0479	TRUE	TRUE	27.6566	0.18483	1	TRUE	None	2.95952	3.18005	0.220528
1	868	VisVib	3	33.4321	22.512	TRUE	TRUE	23.0234	0.18483	1	TRUE	None	3.50952	3.11405	-0.395466
1	871	VisVib	3	15.1058	17.7526	TRUE	TRUE	14.7973	0.18483	1	TRUE	None	2.71508	2.87653	0.161451
1	874	VisVib	3	17.3324	18.0506	TRUE	TRUE	13.233	0.18483	1	TRUE	None	2.85258	2.89318	0.040602
1	877	VisVib	3	20.1934	23.2688	TRUE	TRUE	24.0012	0.18483	1	TRUE	None	3.00535	3.14711	0.141758
1	880	VisVib	3	11.1287	11.8019	TRUE	TRUE	12.6191	0.18483	1	TRUE	None	2.40953	2.46826	0.0587364
1	883	VisVib	3	11.474	13.9873	TRUE	TRUE	16.3292	0.18483	1	TRUE	None	2.44008	2.63815	0.19807
1	886	VisVib	3	12.9657	11.8107	TRUE	TRUE	11.0813	0.18483	1	TRUE	None	2.5623	2.46901	-0.093297
1	889	VisVib	3	10.7938	13.8319	TRUE	TRUE	14.0482	0.18483	1	TRUE	None	2.37897	2.62698	0.248003
1	900	2AFC Vib	4	35	35	TRUE	FALSE	None	None	1	TRUE	0	3.55535	3.55535	0
1	901	2AFC Vib	4	10	10	TRUE	FALSE	None	None	1	TRUE	None	2.30259	2.30259	0
1	902	2AFC Vib	4	10	10	TRUE	FALSE	None	None	1	TRUE	None	2.30259	2.30259	0
1	903	2AFC Vib	4	35	35	TRUE	FALSE	None	None	1	TRUE	None	3.55535	3.55535	0
1	904	2AFC Vib	4	35	35	TRUE	FALSE	None	None	1	TRUE	None	3.55535	3.55535	0
1	905	2AFC Vib	4	10	10	TRUE	FALSE	None	None	1	TRUE	None	2.30259	2.30259	0
1	906	2AFC Vib	4	35	35	TRUE	FALSE	None	None	1	TRUE	None	3.55535	3.55535	0
1	907	2AFC Vib	4	10	10	TRUE	FALSE	None	None	1	TRUE	None	2.30259	2.30259	0
1	908	3AFC Vib	4	35	22.5	TRUE	FALSE	None	None	1	TRUE	3	3.55535	3.11352	-0.441833
1	909	3AFC Vib	4	22.5	22.5	TRUE	FALSE	None	None	1	TRUE	None	3.11352	3.11352	0
1	910	3AFC Vib	4	35	22.5	TRUE	FALSE	None	None	1	TRUE	None	3.55535	3.11352	-0.441833
1	911	3AFC Vib	4	10	10	TRUE	FALSE	None	None	1	TRUE	None	2.30259	2.30259	0
1	912	3AFC Vib	4	35	22.5	TRUE	FALSE	None	None	1	TRUE	None	3.55535	3.11352	-0.441833
1	913	3AFC Vib	4	10	10	TRUE	FALSE	None	None	1	TRUE	None	2.30259	2.30259	0
1	914	3AFC Vib	4	10	10	TRUE	FALSE	None	None	1	TRUE	None	2.30259	2.30259	0
1	915	3AFC Vib	4	35	22.5	TRUE	FALSE	None	None	1	TRUE	None	3.55535	3.11352	-0.441833
1	916	3AFC Vib	4	22.5	22.5	TRUE	FALSE	None	None	1	TRUE	None	3.11352	3.11352	0
1	917	3AFC Vib	4	22.5	22.5	TRUE	FALSE	None	None	1	TRUE	None	3.11352	3.11352	0
1	918	3AFC Vib	4	10	10	TRUE	FALSE	None	None	1	TRUE	None	2.30259	2.30259	0
1	919	3AFC Vib	4	22.5	35	TRUE	FALSE	None	None	1	TRUE	None	3.11352	3.55535	0.441833
1	920	5AFC Vib	4	10	10	TRUE	FALSE	None	None	1	TRUE	6	2.30259	2.30259	0
1	921	5AFC Vib	4	28.75	22.5	TRUE	FALSE	None	None	1	TRUE	None	3.35864	3.11352	-0.245122
1	922	5AFC Vib	4	16.25	16.25	TRUE	FALSE	None	None	1	TRUE	None	2.78809	2.78809	0
1	923	5AFC Vib	4	16.25	28.75	TRUE	FALSE	None	None	1	TRUE	None	2.78809	3.35864	0.570545
1	924	5AFC Vib	4	22.5	22.5	TRUE	FALSE	None	None	1	TRUE	None	3.11352	3.11352	0
1	925	5AFC Vib	4	35	35	TRUE	FALSE	None	None	1	TRUE	None	3.55535	3.55535	0
1	926	5AFC Vib	4	35	28.75	TRUE	FALSE	None	None	1	TRUE	None	3.55535	3.35864	-0.19671
1	927	5AFC Vib	4	35	28.75	TRUE	FALSE	None	None	1	TRUE	None	3.55535	3.35864	-0.19671
1	928	5AFC Vib	4	10	10	TRUE	FALSE	None	None	1	TRUE	None	2.30259	2.30259	0
1	929	5AFC Vib	4	28.75	28.75	TRUE	FALSE	None	None	1	TRUE	None	3.35864	3.35864	0
1	930	5AFC Vib	4	28.75	35	TRUE	FALSE	None	None	1	TRUE	None	3.35864	3.55535	0.19671
1	931	5AFC Vib	4	35	35	TRUE	FALSE	None	None	1	TRUE	None	3.55535	3.55535	0
1	932	5AFC Vib	4	10	10	TRUE	FALSE	None	None	1	TRUE	None	2.30259	2.30259	0
1	933	5AFC Vib	4	16.25	16.25	TRUE	FALSE	None	None	1	TRUE	None	2.78809	2.78809	0
1	934	5AFC Vib	4	16.25	16.25	TRUE	FALSE	None	None	1	TRUE	None	2.78809	2.78809	0
1	935	5AFC Vib	4	22.5	22.5	TRUE	FALSE	None	None	1	TRUE	None	3.11352	3.11352	0
1	936	5AFC Vib	4	22.5	22.5	TRUE	FALSE	None	None	1	TRUE	None	3.11352	3.11352	0
1	937	5AFC Vib	4	10	10	TRUE	FALSE	None	None	1	TRUE	None	2.30259	2.30259	0
1	938	5AFC Vib	4	28.75	28.75	TRUE	FALSE	None	None	1	TRUE	None	3.35864	3.35864	0
1	939	5AFC Vib	4	22.5	16.25	TRUE	FALSE	None	None	1	TRUE	None	3.11352	2.78809	-0.325422
1	942	Vib	4	15.8143	14.811	TRUE	FALSE	None	None	1	TRUE	None	2.76091	2.69537	-0.065544
1	945	Vib	4	17.5992	18.4135	TRUE	FALSE	None	None	1	TRUE	None	2.86786	2.91308	0.0452252
1	948	Vib	4	30.9734	25.8973	TRUE	FALSE	None	None	1	TRUE	None	3.43313	3.25414	-0.17899
1	951	Vib	4	16.3049	11.5191	TRUE	FALSE	None	None	1	TRUE	None	2.79147	2.44401	-0.34746
1	954	Vib	4	13.1653	11.139	TRUE	FALSE	None	None	1	TRUE	None	2.57758	2.41045	-0.167131
1	957	Vib	4	25.0091	17.3017	TRUE	FALSE	None	None	1	TRUE	None	3.21924	2.85081	-0.368436
1	960	Vib	4	13.3679	13.2125	TRUE	FALSE	None	None	1	TRUE	None	2.59286	2.58117	-0.0116924
1	963	Vib	4	12.9657	13.2001	TRUE	FALSE	None	None	1	TRUE	None	2.5623	2.58023	0.0179235
1	966	Vib	4	34.4693	20.7723	TRUE	FALSE	None	None	1	TRUE	None	3.54007	3.03362	-0.506449
1	969	Vib	4	30.5038	20.6792	TRUE	FALSE	None	None	1	TRUE	None	3.41785	3.02913	-0.388722
1	972	Vib	4	28.6955	16.5832	TRUE	FALSE	None	None	1	TRUE	None	3.35674	2.80839	-0.54835
1	975	Vib	4	13.7827	12.2184	TRUE	FALSE	None	None	1	TRUE	None	2.62341	2.50295	-0.120469
1	978	Vib	4	22.1319	15.754	TRUE	FALSE	None	None	1	TRUE	None	3.09702	2.75709	-0.339926
1	981	Vib	4	31.9344	18.6448	TRUE	FALSE	None	None	1	TRUE	None	3.46368	2.92557	-0.538115
1	984	Vib	4	20.8199	16.4903	TRUE	FALSE	None	None	1	TRUE	None	3.03591	2.80277	-0.23314
1	987	Vib	4	11.1287	10.5898	TRUE	FALSE	None	None	1	TRUE	None	2.40953	2.35989	-0.0496395
1	990	Vib	4	12.3848	10.0346	TRUE	FALSE	None	None	1	TRUE	13	2.51647	2.30604	-0.21043
1	993	Vib	4	10.469	12.1808	TRUE	FALSE	None	None	1	TRUE	None	2.34842	2.49986	0.151441
1	996	Vib	4	14.8768	13.4481	TRUE	FALSE	None	None	1	TRUE	None	2.6998	2.59884	-0.100965
1	999	Vib	4	19.8872	13.3536	TRUE	FALSE	None	None	1	TRUE	None	2.99008	2.59179	-0.39829
1	1002	Vib	4	30.0413	20.1467	TRUE	FALSE	None	None	1	TRUE	None	3.40257	3.00304	-0.39953
1	1005	Vib	4	33.9467	18.0338	TRUE	FALSE	None	None	1	TRUE	None	3.52479	2.89225	-0.632544
1	1008	Vib	4	10.1539	11.0091	TRUE	FALSE	None	None	1	TRUE	None	2.31786	2.39872	0.0808554
1	1011	Vib	4	18.4246	16.1226	TRUE	FALSE	None	None	1	TRUE	None	2.91369	2.78022	-0.133469
1	1014	Vib	4	14.4291	15.8563	TRUE	FALSE	None	None	1	TRUE	None	2.66925	2.76356	0.0943171
1	1017	Vib	4	31.4502	14.4526	TRUE	FALSE	None	None	1	TRUE	None	3.4484	2.67088	-0.777528
1	1020	Vib	4	26.5851	24.976	TRUE	FALSE	None	None	1	TRUE	None	3.28035	3.21792	-0.0624353
1	1023	Vib	4	12.7691	11.3707	TRUE	FALSE	None	None	1	TRUE	None	2.54703	2.43104	-0.115983
1	1026	Vib	4	10.3103	11.6657	TRUE	FALSE	None	None	1	TRUE	None	2.33314	2.45666	0.123517
1	1029	Vib	4	23.8888	16.312	TRUE	FALSE	None	None	1	TRUE	None	3.17341	2.7919	-0.381505
1	1032	Vib	4	16.8108	11.7749	TRUE	FALSE	None	None	1	TRUE	None	2.82202	2.46597	-0.356054
1	1035	Vib	4	18.7083	12.4416	TRUE	FALSE	None	None	1	TRUE	None	2.92897	2.52105	-0.407919
1	1038	Vib	4	14.2103	11.722	TRUE	FALSE	None	None	1	TRUE	None	2.65397	2.46147	-0.192503
1	1041	Vib	4	15.1058	16.8246	TRUE	FALSE	None	None	1	TRUE	None	2.71508	2.82284	0.107765
1	1044	Vib	4	29.1372	29.6023	TRUE	FALSE	None	None	1	TRUE	None	3.37202	3.38785	0.0158338
1	1047	Vib	4	24.63	21.2106	TRUE	FALSE	None	None	1	TRUE	None	3.20396	3.0545	-0.149462
1	1050	Vib	4	13.9949	11.5381	TRUE	FALSE	None	None	1	TRUE	None	2.63869	2.44565	-0.193038
1	1053	Vib	4	14.6512	10.8966	TRUE	FALSE	None	None	1	TRUE	None	2.68453	2.38845	-0.296073
1	1056	Vib	4	20.5042	14.9562	TRUE	FALSE	None	None	1	TRUE	None	3.02063	2.70512	-0.315508
1	1059	Vib	4	25.7851	15.5858	TRUE	FALSE	None	None	1	TRUE	None	3.2498	2.74636	-0.503438
1	1062	Vib	4	22.4726	20.2798	TRUE	FALSE	None	None	1	TRUE	None	3.1123	3.00962	-0.102673
1	1065	Vib	4	12.197	13.548	TRUE	FALSE	None	None	1	TRUE	None	2.50119	2.60624	0.105044
1	1068	Vib	4	11.474	11.2691	TRUE	FALSE	None	None	1	TRUE	None	2.44008	2.42207	-0.0180148
1	1071	Vib	4	21.4659	23.6729	TRUE	FALSE	None	None	1	TRUE	None	3.06646	3.16433	0.0978643
1	1074	Vib	4	21.7964	18.3905	TRUE	FALSE	None	None	1	TRUE	None	3.08174	2.91184	-0.169907
1	1077	Vib	4	23.1699	21.1345	TRUE	FALSE	None	None	1	TRUE	None	3.14285	3.05091	-0.0919457
1	1080	Vib	4	19.5857	19.2481	TRUE	FALSE	None	None	1	TRUE	None	2.9748	2.95741	-0.0173888
1	1083	Vib	4	27.41	17.0028	TRUE	FALSE	None	None	1	TRUE	None	3.31091	2.83338	-0.477526
1	1086	Vib	4	20.1934	16.7895	TRUE	FALSE	None	None	1	TRUE	None	3.00535	2.82075	-0.184603
1	1089	Vib	4	17.0696	16.1374	TRUE	FALSE	None	None	1	TRUE	None	2.8373	2.78114	-0.0561584
1	1092	Vib	4	13.5737	13.0026	TRUE	FALSE	None	None	1	TRUE	None	2.60814	2.56515	-0.0429869
1	1095	Vib	4	26.182	19.2266	TRUE	FALSE	None	None	1	TRUE	None	3.26507	2.9563	-0.308778
1	1098	Vib	4	17.8702	17.0196	TRUE	FALSE	None	None	1	TRUE	None	2.88313	2.83436	-0.0487691
1	1101	Vib	4	15.3384	14.3462	TRUE	FALSE	None	None	1	TRUE	None	2.73036	2.66349	-0.0668725
1	1104	Vib	4	19.2887	15.0516	TRUE	FALSE	None	None	1	TRUE	None	2.95952	2.71149	-0.248035
1	1107	Vib	4	26.9944	21.196	TRUE	FALSE	None	None	1	TRUE	None	3.29563	3.05381	-0.241815
1	1110	Vib	4	12.5755	15.5273	TRUE	FALSE	None	None	1	TRUE	None	2.53175	2.7426	0.210853
1	1113	Vib	4	27.8319	29.1191	TRUE	FALSE	None	None	1	TRUE	None	3.32618	3.37139	0.0452107
1	1116	Vib	4	18.1453	16.0581	TRUE	FALSE	None	None	1	TRUE	None	2.89841	2.77621	-0.1222
1	1119	Vib	4	32.426	22.816	TRUE	FALSE	None	None	1	TRUE	None	3.47896	3.12746	-0.351499
1	1122	Vib	4	16.556	14.4167	TRUE	FALSE	None	None	1	TRUE	None	2.80675	2.66839	-0.138361
1	1125	Vib	4	23.5266	19.2573	TRUE	FALSE	None	None	1	TRUE	None	3.15813	2.95789	-0.20024
1	1128	Vib	4	10.6302	12.5326	TRUE	FALSE	None	None	1	TRUE	None	2.3637	2.52833	0.164636
1	1131	Vib	4	11.83	15.1266	TRUE	FALSE	None	None	1	TRUE	None	2.47064	2.71645	0.245813
1	1134	Vib	4	32.9252	18.4464	TRUE	FALSE	None	None	1	TRUE	None	3.49424	2.91487	-0.579367
1	1137	Vib	4	10.7938	10.4703	TRUE	FALSE	None	None	1	TRUE	None	2.37897	2.34854	-0.0304335
1	1140	Vib	4	33.4321	14.5519	TRUE	FALSE	None	None	1	TRUE	13	3.50952	2.67772	-0.831797
1	1143	Vib	4	15.5745	15.0105	TRUE	FALSE	None	None	1	TRUE	None	2.74564	2.70875	-0.0368845
1	1146	Vib	4	11.3	13.2386	TRUE	FALSE	None	None	1	TRUE	None	2.42481	2.58313	0.158328
1	1149	Vib	4	29.5858	24.1286	TRUE	FALSE	None	None	1	TRUE	None	3.38729	3.1834	-0.203897
1	1152	Vib	4	11.6506	17.022	TRUE	FALSE	None	None	1	TRUE	None	2.45536	2.83451	0.379148
1	1155	Vib	4	22.8186	13.4207	TRUE	FALSE	None	None	1	TRUE	None	3.12758	2.5968	-0.53078
1	1158	Vib	4	12.0121	11.7969	TRUE	FALSE	None	None	1	TRUE	None	2.48592	2.46783	-0.018082
1	1161	Vib	4	25.3941	26.1316	TRUE	FALSE	None	None	1	TRUE	None	3.23452	3.26314	0.0286263
1	1164	Vib	4	18.9963	19.4207	TRUE	FALSE	None	None	1	TRUE	None	2.94424	2.96634	0.0220958
1	1167	Vib	4	24.2565	15.734	TRUE	FALSE	None	None	1	TRUE	None	3.18869	2.75582	-0.432862
1	1170	Vib	4	16.0577	14.7508	TRUE	FALSE	None	None	1	TRUE	None	2.77619	2.6913	-0.0848953
1	1173	Vib	4	21.1404	15.4152	TRUE	FALSE	None	None	1	TRUE	None	3.05119	2.73536	-0.315832
1	1176	Vib	4	10	10.9947	TRUE	FALSE	None	None	1	TRUE	None	2.30259	2.39742	0.0948299
1	1179	Vib	4	10.96	11.3584	TRUE	FALSE	None	None	1	TRUE	None	2.39425	2.42996	0.0357109
1	1182	Vib	4	17.3324	12.7925	TRUE	FALSE	None	None	1	TRUE	None	2.85258	2.54886	-0.303721
1	1185	Vib	4	28.2604	23.0497	TRUE	FALSE	None	None	1	TRUE	None	3.34146	3.13765	-0.203809
1	1188	Vib	4	35	26.0665	TRUE	FALSE	None	None	1	TRUE	None	3.55535	3.26065	-0.294697
1	940	VisNew	4	22.5	15.1258	FALSE	TRUE	16.8645	0.308051	None	TRUE	10	3.11352	2.7164	-0.397114
1	941	VisNew	4	17.5992	21.8123	FALSE	TRUE	17.0775	0.308051	None	TRUE	9	2.86786	3.08247	0.214618
1	944	VisNew	4	35	28.9192	FALSE	TRUE	28.0361	0.308051	None	TRUE	None	3.55535	3.3645	-0.190843
1	947	VisNew	4	30.0413	17.2396	FALSE	TRUE	24.1315	0.308051	None	TRUE	None	3.40257	2.84721	-0.55536
1	950	VisNew	4	10.6302	18.7894	FALSE	TRUE	14.5599	0.308051	None	TRUE	None	2.3637	2.93329	0.569598
1	953	VisNew	4	15.1058	11.1311	FALSE	TRUE	11.9951	0.308051	None	TRUE	None	2.71508	2.40974	-0.305341
1	956	VisNew	4	22.1319	32.0561	FALSE	TRUE	23.5455	0.308051	None	TRUE	None	3.09702	3.46749	0.370468
1	959	VisNew	4	11.3	12.9233	FALSE	TRUE	13.0128	0.308051	None	TRUE	None	2.42481	2.55903	0.134227
1	962	VisNew	4	21.7964	21.7604	FALSE	TRUE	18.6504	0.308051	None	TRUE	None	3.08174	3.08009	-0.00164904
1	965	VisNew	4	29.1372	30.81	FALSE	TRUE	24.9735	0.308051	None	TRUE	None	3.37202	3.42784	0.0558231
1	968	VisNew	4	26.5851	21.5415	FALSE	TRUE	26.3092	0.308051	None	TRUE	None	3.28035	3.06998	-0.210372
1	971	VisNew	4	19.5857	22.0265	FALSE	TRUE	19.2258	0.308051	None	TRUE	None	2.9748	3.09225	0.117446
1	974	VisNew	4	11.83	14.5544	FALSE	TRUE	11.6516	0.308051	None	TRUE	None	2.47064	2.67789	0.207254
1	977	VisNew	4	19.2887	14.3853	FALSE	TRUE	13.809	0.308051	None	TRUE	None	2.95952	2.66621	-0.293314
1	980	VisNew	4	31.9344	20.0663	FALSE	TRUE	20.3602	0.308051	None	TRUE	None	3.46368	2.99904	-0.46464
1	983	VisNew	4	12.9657	16.7524	FALSE	TRUE	10.871	0.308051	None	TRUE	None	2.5623	2.81854	0.256236
1	986	VisNew	4	14.6512	27.4529	FALSE	TRUE	15.6932	0.308051	None	TRUE	None	2.68453	3.31247	0.627946
1	989	VisNew	4	18.1453	28.4261	FALSE	TRUE	28.3796	0.308051	None	TRUE	None	2.89841	3.34731	0.448898
1	992	VisNew	4	12.0121	16.9901	FALSE	TRUE	12.3344	0.308051	None	TRUE	None	2.48592	2.83263	0.346717
1	995	VisNew	4	23.1699	16.5408	FALSE	TRUE	16.8451	0.308051	None	TRUE	None	3.14285	2.80583	-0.337021
1	998	VisNew	4	18.7083	27.0985	FALSE	TRUE	19.9439	0.308051	None	TRUE	None	2.92897	3.29948	0.370511
1	1001	VisNew	4	21.1404	17.4095	FALSE	TRUE	13.852	0.308051	None	TRUE	None	3.05119	2.85701	-0.194173
1	1004	VisNew	4	20.5042	28.5363	FALSE	TRUE	27.7573	0.308051	None	TRUE	None	3.02063	3.35118	0.330543
1	1007	VisNew	4	14.2103	13.9836	FALSE	TRUE	10.8268	0.308051	None	TRUE	None	2.65397	2.63788	-0.0160868
1	1010	VisNew	4	15.3384	21.56	FALSE	TRUE	17.1115	0.308051	None	TRUE	None	2.73036	3.07084	0.34048
1	1013	VisNew	4	32.426	34.8492	FALSE	TRUE	32.7923	0.308051	None	TRUE	None	3.47896	3.55103	0.0720701
1	1016	VisNew	4	16.8108	17.6408	FALSE	TRUE	14.8057	0.308051	None	TRUE	None	2.82202	2.87022	0.048192
1	1019	VisNew	4	14.8768	12.78	FALSE	TRUE	10.8383	0.308051	None	TRUE	None	2.6998	2.54788	-0.151919
1	1022	VisNew	4	16.0577	26.9542	FALSE	TRUE	26.6242	0.308051	None	TRUE	None	2.77619	3.29414	0.517948
1	1025	VisNew	4	10.7938	21.167	FALSE	TRUE	15.0938	0.308051	None	TRUE	None	2.37897	3.05244	0.673469
1	1028	VisNew	4	12.5755	15.7195	FALSE	TRUE	12.0219	0.308051	None	TRUE	None	2.53175	2.7549	0.223153
1	1031	VisNew	4	25.7851	23.1495	FALSE	TRUE	20.9941	0.308051	None	TRUE	None	3.2498	3.14197	-0.107822
1	1034	VisNew	4	26.9944	30.7749	FALSE	TRUE	30.927	0.308051	None	TRUE	None	3.29563	3.4267	0.13107
1	1037	VisNew	4	17.0696	19.4025	FALSE	TRUE	17.4971	0.308051	None	TRUE	None	2.8373	2.9654	0.128101
1	1040	VisNew	4	10.3103	16.9399	FALSE	TRUE	13.7654	0.308051	None	TRUE	13	2.33314	2.82967	0.49653
1	1043	VisNew	4	10.469	14.8927	FALSE	TRUE	12.9573	0.308051	None	TRUE	None	2.34842	2.70087	0.352455
1	1046	VisNew	4	16.3049	11.5995	FALSE	TRUE	14.7121	0.308051	None	TRUE	None	2.79147	2.45097	-0.340503
1	1049	VisNew	4	24.2565	26.3406	FALSE	TRUE	22.2041	0.308051	None	TRUE	None	3.18869	3.27111	0.082425
1	1052	VisNew	4	24.63	29.8506	FALSE	TRUE	31.2902	0.308051	None	TRUE	None	3.20396	3.3962	0.192241
1	1055	VisNew	4	30.5038	24.457	FALSE	TRUE	25.0944	0.308051	None	TRUE	None	3.41785	3.19692	-0.220934
1	1058	VisNew	4	22.4726	24.8838	FALSE	TRUE	25.7342	0.308051	None	TRUE	None	3.1123	3.21422	0.101921
1	1061	VisNew	4	25.0091	28.8585	FALSE	TRUE	34.0106	0.308051	None	TRUE	None	3.21924	3.36241	0.143165
1	1064	VisNew	4	31.4502	26.9427	FALSE	TRUE	34.3477	0.308051	None	TRUE	None	3.4484	3.29371	-0.154693
1	1067	VisNew	4	17.8702	15.46	FALSE	TRUE	14.0536	0.308051	None	TRUE	None	2.88313	2.73825	-0.14488
1	1070	VisNew	4	17.3324	24.2217	FALSE	TRUE	20.4352	0.308051	None	TRUE	None	2.85258	3.18725	0.33467
1	1073	VisNew	4	21.4659	21.4361	FALSE	TRUE	19.601	0.308051	None	TRUE	None	3.06646	3.06508	-0.00138871
1	1076	VisNew	4	10.1539	14.5261	FALSE	TRUE	12.8643	0.308051	None	TRUE	None	2.31786	2.67595	0.358086
1	1079	VisNew	4	15.5745	15.7339	FALSE	TRUE	13.7223	0.308051	None	TRUE	None	2.74564	2.75582	0.0101832
1	1082	VisNew	4	18.4246	23.2791	FALSE	TRUE	23.4223	0.308051	None	TRUE	None	2.91369	3.14756	0.233867
1	1085	VisNew	4	29.5858	29.1799	FALSE	TRUE	28.9326	0.308051	None	TRUE	None	3.38729	3.37348	-0.0138138
1	1088	VisNew	4	11.6506	12.6791	FALSE	TRUE	11.3084	0.308051	None	TRUE	None	2.45536	2.53996	0.0845974
1	1091	VisNew	4	13.1653	21.65	FALSE	TRUE	13.0195	0.308051	None	TRUE	None	2.57758	3.075	0.497422
1	1094	VisNew	4	12.197	15.8059	FALSE	TRUE	12.8386	0.308051	None	TRUE	None	2.50119	2.76038	0.25919
1	1097	VisNew	4	14.4291	18.3556	FALSE	TRUE	19.7237	0.308051	None	TRUE	None	2.66925	2.90993	0.240686
1	1100	VisNew	4	27.41	22.8041	FALSE	TRUE	30.4028	0.308051	None	TRUE	None	3.31091	3.12694	-0.183966
1	1103	VisNew	4	28.6955	32.0581	FALSE	TRUE	32.8912	0.308051	None	TRUE	None	3.35674	3.46755	0.11081
1	1106	VisNew	4	26.182	27.0185	FALSE	TRUE	23.8468	0.308051	None	TRUE	None	3.26507	3.29652	0.0314466
1	1109	VisNew	4	19.8872	16.0226	FALSE	TRUE	12.2707	0.308051	None	TRUE	None	2.99008	2.774	-0.216079
1	1112	VisNew	4	30.9734	19.7854	FALSE	TRUE	16.8404	0.308051	None	TRUE	None	3.43313	2.98494	-0.448184
1	1115	VisNew	4	18.9963	12.5086	FALSE	TRUE	11.1775	0.308051	None	TRUE	None	2.94424	2.52641	-0.417831
1	1118	VisNew	4	32.9252	28.85	FALSE	TRUE	25.9498	0.308051	None	TRUE	None	3.49424	3.36211	-0.132127
1	1121	VisNew	4	20.8199	29.2399	FALSE	TRUE	29.7355	0.308051	None	TRUE	None	3.03591	3.37553	0.339624
1	1124	VisNew	4	13.5737	14.4206	FALSE	TRUE	10.9105	0.308051	None	TRUE	None	2.60814	2.66866	0.0605183
1	1127	VisNew	4	25.3941	25.5706	FALSE	TRUE	19.1126	0.308051	None	TRUE	None	3.23452	3.24144	0.00692334
1	1130	VisNew	4	16.556	18.9252	FALSE	TRUE	18.5745	0.308051	None	TRUE	None	2.80675	2.94049	0.133747
1	1133	VisNew	4	20.1934	23.9234	FALSE	TRUE	19.9089	0.308051	None	TRUE	None	3.00535	3.17486	0.169504
1	1136	VisNew	4	12.3848	17.295	FALSE	TRUE	15.7393	0.308051	None	TRUE	None	2.51647	2.85042	0.333947
1	1139	VisNew	4	13.7827	18.1979	FALSE	TRUE	17.5379	0.308051	None	TRUE	None	2.62341	2.9013	0.277889
1	1142	VisNew	4	11.474	20.7898	FALSE	TRUE	14.372	0.308051	None	TRUE	None	2.44008	3.03446	0.594379
1	1145	VisNew	4	27.8319	30.2875	FALSE	TRUE	32.1909	0.308051	None	TRUE	None	3.32618	3.41074	0.0845518
1	1148	VisNew	4	15.8143	21.8139	FALSE	TRUE	19.8634	0.308051	None	TRUE	None	2.76091	3.08255	0.321633
1	1151	VisNew	4	11.1287	12.1339	FALSE	TRUE	13.2546	0.308051	None	TRUE	None	2.40953	2.49601	0.0864768
1	1154	VisNew	4	13.9949	19.8342	FALSE	TRUE	19.7604	0.308051	None	TRUE	None	2.63869	2.98741	0.348717
1	1157	VisNew	4	10	15.5784	FALSE	TRUE	13.6613	0.308051	None	TRUE	None	2.30259	2.74588	0.443299
1	1160	VisNew	4	23.8888	23.575	FALSE	TRUE	28.0034	0.308051	None	TRUE	None	3.17341	3.16019	-0.0132218
1	1163	VisNew	4	34.4693	32.9087	FALSE	TRUE	28.6663	0.308051	None	TRUE	None	3.54007	3.49374	-0.0463334
1	1166	VisNew	4	28.2604	26.1551	FALSE	TRUE	27.9665	0.308051	None	TRUE	None	3.34146	3.26404	-0.0774187
1	1169	VisNew	4	10.96	15.0883	FALSE	TRUE	10.7009	0.308051	None	TRUE	None	2.39425	2.71392	0.31967
1	1172	VisNew	4	22.8186	24.3998	FALSE	TRUE	31.5203	0.308051	None	TRUE	None	3.12758	3.19457	0.0669994
1	1175	VisNew	4	13.3679	12.1588	FALSE	TRUE	11.5403	0.308051	None	TRUE	None	2.59286	2.49806	-0.0948037
1	1178	VisNew	4	33.4321	24.6431	FALSE	TRUE	23.8212	0.308051	None	TRUE	None	3.50952	3.2045	-0.305017
1	1181	VisNew	4	33.9467	28.5705	FALSE	TRUE	32.3933	0.308051	None	TRUE	None	3.52479	3.35237	-0.172419
1	1184	VisNew	4	23.5266	20.8985	FALSE	TRUE	18.755	0.308051	None	TRUE	None	3.15813	3.03968	-0.118453
1	1187	VisNew	4	12.7691	17.3398	FALSE	TRUE	11.7658	0.308051	None	TRUE	None	2.54703	2.853	0.305977
1	943	VisVibNew	4	21.7964	22.1227	TRUE	TRUE	18.6504	0.308051	1	FALSE	None	3.08174	3.0966	0.0148607
1	946	VisVibNew	4	17.0696	21.5302	TRUE	TRUE	17.4971	0.308051	1	FALSE	None	2.8373	3.06946	0.232154
1	949	VisVibNew	4	13.5737	15.5264	TRUE	TRUE	10.9105	0.308051	1	FALSE	None	2.60814	2.74254	0.134405
1	952	VisVibNew	4	30.9734	22.2385	TRUE	TRUE	16.8404	0.308051	1	FALSE	None	3.43313	3.10183	-0.331301
1	955	VisVibNew	4	19.2887	18.9647	TRUE	TRUE	13.809	0.308051	1	FALSE	None	2.95952	2.94258	-0.0169407
1	958	VisVibNew	4	13.9949	13.5638	TRUE	TRUE	19.7604	0.308051	1	FALSE	None	2.63869	2.6074	-0.0312913
1	961	VisVibNew	4	31.9344	23.4333	TRUE	TRUE	20.3602	0.308051	1	FALSE	None	3.46368	3.15416	-0.309522
1	964	VisVibNew	4	26.182	21.9773	TRUE	TRUE	23.8468	0.308051	1	FALSE	None	3.26507	3.09001	-0.175062
1	967	VisVibNew	4	24.2565	28.0742	TRUE	TRUE	22.2041	0.308051	1	FALSE	None	3.18869	3.33485	0.146167
1	970	VisVibNew	4	33.9467	29.7393	TRUE	TRUE	32.3933	0.308051	1	FALSE	None	3.52479	3.39247	-0.132324
1	973	VisVibNew	4	25.7851	24.4617	TRUE	TRUE	20.9941	0.308051	1	FALSE	None	3.2498	3.19711	-0.0526889
1	976	VisVibNew	4	16.556	23.7099	TRUE	TRUE	18.5745	0.308051	1	FALSE	None	2.80675	3.16589	0.359148
1	979	VisVibNew	4	29.1372	23.6122	TRUE	TRUE	24.9735	0.308051	1	FALSE	None	3.37202	3.16176	-0.210252
1	982	VisVibNew	4	13.1653	10.8754	TRUE	TRUE	13.0195	0.308051	1	FALSE	None	2.57758	2.38651	-0.191076
1	985	VisVibNew	4	12.7691	13.8832	TRUE	TRUE	11.7658	0.308051	1	FALSE	None	2.54703	2.63068	0.0836512
1	988	VisVibNew	4	17.3324	15.7932	TRUE	TRUE	20.4352	0.308051	1	FALSE	None	2.85258	2.75958	-0.0930013
1	991	VisVibNew	4	14.4291	16.7936	TRUE	TRUE	19.7237	0.308051	1	FALSE	None	2.66925	2.821	0.151748
1	994	VisVibNew	4	19.8872	17.4893	TRUE	TRUE	12.2707	0.308051	1	FALSE	None	2.99008	2.86159	-0.128488
1	997	VisVibNew	4	10.7938	11.7885	TRUE	TRUE	15.0938	0.308051	1	FALSE	None	2.37897	2.46713	0.0881531
1	1000	VisVibNew	4	28.2604	29.8291	TRUE	TRUE	27.9665	0.308051	1	FALSE	None	3.34146	3.39549	0.0540241
1	1003	VisVibNew	4	18.4246	20.5257	TRUE	TRUE	23.4223	0.308051	1	FALSE	None	2.91369	3.02168	0.10799
1	1006	VisVibNew	4	16.8108	11.6538	TRUE	TRUE	14.8057	0.308051	1	FALSE	None	2.82202	2.45564	-0.366387
1	1009	VisVibNew	4	10.469	13.137	TRUE	TRUE	12.9573	0.308051	1	FALSE	None	2.34842	2.57543	0.227016
1	1012	VisVibNew	4	15.5745	16.758	TRUE	TRUE	13.7223	0.308051	1	FALSE	None	2.74564	2.81888	0.073243
1	1015	VisVibNew	4	15.8143	20.6963	TRUE	TRUE	19.8634	0.308051	1	FALSE	None	2.76091	3.02995	0.26904
1	1018	VisVibNew	4	23.5266	24.1784	TRUE	TRUE	18.755	0.308051	1	FALSE	None	3.15813	3.18546	0.027329
1	1021	VisVibNew	4	11.3	14.4006	TRUE	TRUE	13.0128	0.308051	1	FALSE	None	2.42481	2.66727	0.242462
1	1024	VisVibNew	4	24.63	24.3534	TRUE	TRUE	31.2902	0.308051	1	FALSE	None	3.20396	3.19267	-0.0112924
1	1027	VisVibNew	4	22.4726	20.0174	TRUE	TRUE	25.7342	0.308051	1	FALSE	None	3.1123	2.9966	-0.115698
1	1030	VisVibNew	4	17.5992	16.4814	TRUE	TRUE	17.0775	0.308051	1	FALSE	None	2.86786	2.80223	-0.0656243
1	1033	VisVibNew	4	28.6955	31.5946	TRUE	TRUE	32.8912	0.308051	1	FALSE	None	3.35674	3.45299	0.0962468
1	1036	VisVibNew	4	13.3679	16.2212	TRUE	TRUE	11.5403	0.308051	1	FALSE	None	2.59286	2.78632	0.193459
1	1039	VisVibNew	4	11.1287	10.295	TRUE	TRUE	13.2546	0.308051	1	FALSE	None	2.40953	2.33166	-0.0778697
1	1042	VisVibNew	4	12.0121	10.2165	TRUE	TRUE	12.3344	0.308051	1	FALSE	None	2.48592	2.32401	-0.16191
1	1045	VisVibNew	4	21.1404	18.1711	TRUE	TRUE	13.852	0.308051	1	FALSE	None	3.05119	2.89983	-0.151357
1	1048	VisVibNew	4	11.83	10.791	TRUE	TRUE	11.6516	0.308051	1	FALSE	None	2.47064	2.37871	-0.0919264
1	1051	VisVibNew	4	18.9963	14.1179	TRUE	TRUE	11.1775	0.308051	1	FALSE	None	2.94424	2.64745	-0.296798
1	1054	VisVibNew	4	27.41	26.0444	TRUE	TRUE	30.4028	0.308051	1	FALSE	None	3.31091	3.2598	-0.0511032
1	1057	VisVibNew	4	30.5038	18.6407	TRUE	TRUE	25.0944	0.308051	1	FALSE	None	3.41785	2.92535	-0.4925
1	1060	VisVibNew	4	10.1539	14.6026	TRUE	TRUE	12.8643	0.308051	1	FALSE	None	2.31786	2.6812	0.363339
1	1063	VisVibNew	4	22.8186	28.5499	TRUE	TRUE	31.5203	0.308051	1	FALSE	None	3.12758	3.35165	0.224077
1	1066	VisVibNew	4	22.1319	27.5513	TRUE	TRUE	23.5455	0.308051	1	FALSE	None	3.09702	3.31605	0.219029
1	1069	VisVibNew	4	12.9657	16.5019	TRUE	TRUE	10.871	0.308051	1	FALSE	None	2.5623	2.80348	0.241173
1	1072	VisVibNew	4	23.8888	23.3182	TRUE	TRUE	28.0034	0.308051	1	FALSE	None	3.17341	3.14923	-0.0241745
1	1075	VisVibNew	4	11.474	17.8325	TRUE	TRUE	14.372	0.308051	1	FALSE	None	2.44008	2.88102	0.44094
1	1078	VisVibNew	4	16.3049	19.1027	TRUE	TRUE	14.7121	0.308051	1	FALSE	None	2.79147	2.94983	0.15836
1	1081	VisVibNew	4	27.8319	31.4635	TRUE	TRUE	32.1909	0.308051	1	FALSE	None	3.32618	3.44883	0.122645
1	1084	VisVibNew	4	35	29.1953	TRUE	TRUE	28.0361	0.308051	1	FALSE	None	3.55535	3.37401	-0.18134
1	1087	VisVibNew	4	12.5755	16.7399	TRUE	TRUE	12.0219	0.308051	1	FALSE	None	2.53175	2.81779	0.286045
1	1090	VisVibNew	4	10.6302	11.3098	TRUE	TRUE	14.5599	0.308051	1	FALSE	13	2.3637	2.42567	0.0619708
1	1093	VisVibNew	4	26.5851	18.7912	TRUE	TRUE	26.3092	0.308051	1	FALSE	None	3.28035	2.93339	-0.346962
1	1096	VisVibNew	4	14.8768	14.3841	TRUE	TRUE	10.8383	0.308051	1	FALSE	None	2.6998	2.66612	-0.0336797
1	1099	VisVibNew	4	10.3103	12.9177	TRUE	TRUE	13.7654	0.308051	1	FALSE	None	2.33314	2.5586	0.225461
1	1102	VisVibNew	4	30.0413	26.0175	TRUE	TRUE	24.1315	0.308051	1	FALSE	None	3.40257	3.25877	-0.143802
1	1105	VisVibNew	4	25.0091	27.3097	TRUE	TRUE	34.0106	0.308051	1	FALSE	None	3.21924	3.30724	0.0880011
1	1108	VisVibNew	4	18.1453	20.4715	TRUE	TRUE	28.3796	0.308051	1	FALSE	None	2.89841	3.01904	0.120624
1	1111	VisVibNew	4	15.3384	15.1169	TRUE	TRUE	17.1115	0.308051	1	FALSE	None	2.73036	2.71581	-0.0145477
1	1114	VisVibNew	4	20.8199	32.3863	TRUE	TRUE	29.7355	0.308051	1	FALSE	None	3.03591	3.47773	0.441825
1	1117	VisVibNew	4	17.8702	20.2131	TRUE	TRUE	14.0536	0.308051	1	FALSE	None	2.88313	3.00633	0.123198
1	1120	VisVibNew	4	34.4693	30.6785	TRUE	TRUE	28.6663	0.308051	1	FALSE	None	3.54007	3.42356	-0.11651
1	1123	VisVibNew	4	21.4659	17.0175	TRUE	TRUE	19.601	0.308051	1	FALSE	None	3.06646	2.83424	-0.232223
1	1126	VisVibNew	4	14.2103	12.5961	TRUE	TRUE	10.8268	0.308051	1	FALSE	None	2.65397	2.53338	-0.120586
1	1129	VisVibNew	4	10	13.2988	TRUE	TRUE	13.6613	0.308051	1	FALSE	None	2.30259	2.58767	0.285086
1	1132	VisVibNew	4	20.1934	17.7635	TRUE	TRUE	19.9089	0.308051	1	FALSE	None	3.00535	2.87715	-0.128208
1	1135	VisVibNew	4	13.7827	19.6801	TRUE	TRUE	17.5379	0.308051	1	FALSE	None	2.62341	2.97961	0.356195
1	1138	VisVibNew	4	19.5857	22.6017	TRUE	TRUE	19.2258	0.308051	1	FALSE	None	2.9748	3.11802	0.143224
1	1141	VisVibNew	4	14.6512	15.552	TRUE	TRUE	15.6932	0.308051	1	FALSE	None	2.68453	2.74419	0.0596626
1	1144	VisVibNew	4	12.197	13.0335	TRUE	TRUE	12.8386	0.308051	1	FALSE	None	2.50119	2.56752	0.0663292
1	1147	VisVibNew	4	16.0577	24.5865	TRUE	TRUE	26.6242	0.308051	1	FALSE	None	2.77619	3.2022	0.426008
1	1150	VisVibNew	4	20.5042	28.5281	TRUE	TRUE	27.7573	0.308051	1	FALSE	None	3.02063	3.35089	0.330257
1	1153	VisVibNew	4	15.1058	18.4577	TRUE	TRUE	11.9951	0.308051	1	FALSE	None	2.71508	2.91548	0.200404
1	1156	VisVibNew	4	12.3848	15.7364	TRUE	TRUE	15.7393	0.308051	1	FALSE	None	2.51647	2.75598	0.239506
1	1159	VisVibNew	4	10.96	15.6904	TRUE	TRUE	10.7009	0.308051	1	FALSE	None	2.39425	2.75305	0.358801
1	1162	VisVibNew	4	32.9252	31.3975	TRUE	TRUE	25.9498	0.308051	1	FALSE	None	3.49424	3.44673	-0.047508
1	1165	VisVibNew	4	11.6506	15.9585	TRUE	TRUE	11.3084	0.308051	1	FALSE	None	2.45536	2.76999	0.314628
1	1168	VisVibNew	4	18.7083	25.5588	TRUE	TRUE	19.9439	0.308051	1	FALSE	None	2.92897	3.24098	0.312014
1	1171	VisVibNew	4	31.4502	26.9327	TRUE	TRUE	34.3477	0.308051	1	FALSE	None	3.4484	3.29334	-0.155065
1	1174	VisVibNew	4	25.3941	23.8477	TRUE	TRUE	19.1126	0.308051	1	FALSE	None	3.23452	3.17169	-0.0628311
1	1177	VisVibNew	4	33.4321	27.3825	TRUE	TRUE	23.8212	0.308051	1	FALSE	None	3.50952	3.3099	-0.199612
1	1180	VisVibNew	4	26.9944	23.1995	TRUE	TRUE	30.927	0.308051	1	FALSE	None	3.29563	3.14413	-0.151497
1	1183	VisVibNew	4	23.1699	18.6631	TRUE	TRUE	16.8451	0.308051	1	FALSE	None	3.14285	2.92655	-0.216304
1	1186	VisVibNew	4	32.426	29.5279	TRUE	TRUE	32.7923	0.308051	1	FALSE	None	3.47896	3.38533	-0.0936256
1	1189	VisVibNew	4	29.5858	27.772	TRUE	TRUE	28.9326	0.308051	1	FALSE	None	3.38729	3.32403	-0.0632656
2	0	2AFC Vib	1	35	35	TRUE	FALSE	None	None	1	TRUE	0	3.55535	3.55535	0
2	1	2AFC Vib	1	10	35	TRUE	FALSE	None	None	1	TRUE	None	2.30259	3.55535	1.25276
2	2	2AFC Vib	1	35	35	TRUE	FALSE	None	None	1	TRUE	None	3.55535	3.55535	0
2	3	2AFC Vib	1	35	35	TRUE	FALSE	None	None	1	TRUE	None	3.55535	3.55535	0
2	4	2AFC Vib	1	10	10	TRUE	FALSE	None	None	1	TRUE	None	2.30259	2.30259	0
2	5	2AFC Vib	1	35	35	TRUE	FALSE	None	None	1	TRUE	None	3.55535	3.55535	0
2	6	2AFC Vib	1	10	35	TRUE	FALSE	None	None	1	TRUE	None	2.30259	3.55535	1.25276
2	7	2AFC Vib	1	35	35	TRUE	FALSE	None	None	1	TRUE	None	3.55535	3.55535	0
2	8	2AFC Vib	1	10	35	TRUE	FALSE	None	None	1	TRUE	None	2.30259	3.55535	1.25276
2	9	2AFC Vib	1	10	35	TRUE	FALSE	None	None	1	TRUE	None	2.30259	3.55535	1.25276
2	10	2AFC Vib	1	35	35	TRUE	FALSE	None	None	1	TRUE	None	3.55535	3.55535	0
2	11	2AFC Vib	1	35	35	TRUE	FALSE	None	None	1	TRUE	None	3.55535	3.55535	0
2	12	2AFC Vib	1	35	10	TRUE	FALSE	None	None	1	TRUE	None	3.55535	2.30259	-1.25276
2	13	2AFC Vib	1	35	35	TRUE	FALSE	None	None	1	TRUE	None	3.55535	3.55535	0
2	14	2AFC Vib	1	10	35	TRUE	FALSE	None	None	1	TRUE	None	2.30259	3.55535	1.25276
2	15	2AFC Vib	1	10	10	TRUE	FALSE	None	None	1	TRUE	None	2.30259	2.30259	0
2	16	2AFC Vib	1	35	35	TRUE	FALSE	None	None	1	TRUE	None	3.55535	3.55535	0
2	17	2AFC Vib	1	35	35	TRUE	FALSE	None	None	1	TRUE	None	3.55535	3.55535	0
2	18	2AFC Vib	1	35	35	TRUE	FALSE	None	None	1	TRUE	None	3.55535	3.55535	0
2	19	2AFC Vib	1	35	35	TRUE	FALSE	None	None	1	TRUE	None	3.55535	3.55535	0
2	20	2AFC Vib	1	35	35	TRUE	FALSE	None	None	1	TRUE	None	3.55535	3.55535	0
2	21	2AFC Vib	1	10	10	TRUE	FALSE	None	None	1	TRUE	None	2.30259	2.30259	0
2	22	2AFC Vib	1	10	35	TRUE	FALSE	None	None	1	TRUE	None	2.30259	3.55535	1.25276
2	23	2AFC Vib	1	10	10	TRUE	FALSE	None	None	1	TRUE	None	2.30259	2.30259	0
2	24	2AFC Vib	1	10	10	TRUE	FALSE	None	None	1	TRUE	None	2.30259	2.30259	0
2	25	2AFC Vib	1	35	35	TRUE	FALSE	None	None	1	TRUE	None	3.55535	3.55535	0
2	26	2AFC Vib	1	10	10	TRUE	FALSE	None	None	1	TRUE	None	2.30259	2.30259	0
2	27	2AFC Vib	1	35	35	TRUE	FALSE	None	None	1	TRUE	None	3.55535	3.55535	0
2	28	2AFC Vib	1	10	10	TRUE	FALSE	None	None	1	TRUE	None	2.30259	2.30259	0
2	29	2AFC Vib	1	35	35	TRUE	FALSE	None	None	1	TRUE	None	3.55535	3.55535	0
2	30	2AFC Vib	1	35	10	TRUE	FALSE	None	None	1	TRUE	None	3.55535	2.30259	-1.25276
2	31	2AFC Vib	1	10	10	TRUE	FALSE	None	None	1	TRUE	None	2.30259	2.30259	0
2	32	2AFC Vib	1	35	35	TRUE	FALSE	None	None	1	TRUE	None	3.55535	3.55535	0
2	33	2AFC Vib	1	35	10	TRUE	FALSE	None	None	1	TRUE	None	3.55535	2.30259	-1.25276
2	34	2AFC Vib	1	35	35	TRUE	FALSE	None	None	1	TRUE	None	3.55535	3.55535	0
2	35	2AFC Vib	1	35	10	TRUE	FALSE	None	None	1	TRUE	None	3.55535	2.30259	-1.25276
2	36	2AFC Vib	1	10	35	TRUE	FALSE	None	None	1	TRUE	None	2.30259	3.55535	1.25276
2	37	2AFC Vib	1	10	10	TRUE	FALSE	None	None	1	TRUE	None	2.30259	2.30259	0
2	38	2AFC Vib	1	10	35	TRUE	FALSE	None	None	1	TRUE	None	2.30259	3.55535	1.25276
2	39	2AFC Vib	1	10	10	TRUE	FALSE	None	None	1	TRUE	None	2.30259	2.30259	0
2	40	2AFC Vib	1	10	10	TRUE	FALSE	None	None	1	TRUE	None	2.30259	2.30259	0
2	41	2AFC Vib	1	10	35	TRUE	FALSE	None	None	1	TRUE	None	2.30259	3.55535	1.25276
2	42	2AFC Vib	1	10	10	TRUE	FALSE	None	None	1	TRUE	None	2.30259	2.30259	0
2	43	2AFC Vib	1	35	35	TRUE	FALSE	None	None	1	TRUE	None	3.55535	3.55535	0
2	44	2AFC Vib	1	10	10	TRUE	FALSE	None	None	1	TRUE	None	2.30259	2.30259	0
2	45	2AFC Vib	1	35	35	TRUE	FALSE	None	None	1	TRUE	None	3.55535	3.55535	0
2	46	2AFC Vib	1	10	10	TRUE	FALSE	None	None	1	TRUE	None	2.30259	2.30259	0
2	47	2AFC Vib	1	10	10	TRUE	FALSE	None	None	1	TRUE	None	2.30259	2.30259	0
2	48	2AFC Vib	1	35	35	TRUE	FALSE	None	None	1	TRUE	None	3.55535	3.55535	0
2	49	2AFC Vib	1	10	10	TRUE	FALSE	None	None	1	TRUE	None	2.30259	2.30259	0
2	50	3AFC Vib	1	22.5	35	TRUE	FALSE	None	None	1	TRUE	3	3.11352	3.55535	0.441833
2	51	3AFC Vib	1	35	35	TRUE	FALSE	None	None	1	TRUE	None	3.55535	3.55535	0
2	52	3AFC Vib	1	22.5	35	TRUE	FALSE	None	None	1	TRUE	None	3.11352	3.55535	0.441833
2	53	3AFC Vib	1	22.5	22.5	TRUE	FALSE	None	None	1	TRUE	None	3.11352	3.11352	0
2	54	3AFC Vib	1	35	22.5	TRUE	FALSE	None	None	1	TRUE	None	3.55535	3.11352	-0.441833
2	55	3AFC Vib	1	22.5	35	TRUE	FALSE	None	None	1	TRUE	None	3.11352	3.55535	0.441833
2	56	3AFC Vib	1	35	35	TRUE	FALSE	None	None	1	TRUE	None	3.55535	3.55535	0
2	57	3AFC Vib	1	35	35	TRUE	FALSE	None	None	1	TRUE	None	3.55535	3.55535	0
2	58	3AFC Vib	1	22.5	22.5	TRUE	FALSE	None	None	1	TRUE	None	3.11352	3.11352	0
2	59	3AFC Vib	1	10	10	TRUE	FALSE	None	None	1	TRUE	None	2.30259	2.30259	0
2	60	3AFC Vib	1	35	35	TRUE	FALSE	None	None	1	TRUE	None	3.55535	3.55535	0
2	61	3AFC Vib	1	10	22.5	TRUE	FALSE	None	None	1	TRUE	None	2.30259	3.11352	0.81093
2	62	3AFC Vib	1	10	10	TRUE	FALSE	None	None	1	TRUE	None	2.30259	2.30259	0
2	63	3AFC Vib	1	22.5	22.5	TRUE	FALSE	None	None	1	TRUE	None	3.11352	3.11352	0
2	64	3AFC Vib	1	35	35	TRUE	FALSE	None	None	1	TRUE	None	3.55535	3.55535	0
2	65	3AFC Vib	1	35	10	TRUE	FALSE	None	None	1	TRUE	None	3.55535	2.30259	-1.25276
2	66	3AFC Vib	1	35	22.5	TRUE	FALSE	None	None	1	TRUE	None	3.55535	3.11352	-0.441833
2	67	3AFC Vib	1	35	35	TRUE	FALSE	None	None	1	TRUE	None	3.55535	3.55535	0
2	68	3AFC Vib	1	22.5	22.5	TRUE	FALSE	None	None	1	TRUE	None	3.11352	3.11352	0
2	69	3AFC Vib	1	22.5	22.5	TRUE	FALSE	None	None	1	TRUE	None	3.11352	3.11352	0
2	70	3AFC Vib	1	22.5	22.5	TRUE	FALSE	None	None	1	TRUE	None	3.11352	3.11352	0
2	71	3AFC Vib	1	22.5	22.5	TRUE	FALSE	None	None	1	TRUE	None	3.11352	3.11352	0
2	72	3AFC Vib	1	35	35	TRUE	FALSE	None	None	1	TRUE	None	3.55535	3.55535	0
2	73	3AFC Vib	1	22.5	22.5	TRUE	FALSE	None	None	1	TRUE	None	3.11352	3.11352	0
2	74	3AFC Vib	1	35	35	TRUE	FALSE	None	None	1	TRUE	None	3.55535	3.55535	0
2	75	3AFC Vib	1	22.5	22.5	TRUE	FALSE	None	None	1	TRUE	None	3.11352	3.11352	0
2	76	3AFC Vib	1	10	10	TRUE	FALSE	None	None	1	TRUE	None	2.30259	2.30259	0
2	77	3AFC Vib	1	10	22.5	TRUE	FALSE	None	None	1	TRUE	None	2.30259	3.11352	0.81093
2	78	3AFC Vib	1	10	10	TRUE	FALSE	None	None	1	TRUE	None	2.30259	2.30259	0
2	79	3AFC Vib	1	10	10	TRUE	FALSE	None	None	1	TRUE	None	2.30259	2.30259	0
2	80	3AFC Vib	1	35	22.5	TRUE	FALSE	None	None	1	TRUE	None	3.55535	3.11352	-0.441833
2	81	3AFC Vib	1	22.5	35	TRUE	FALSE	None	None	1	TRUE	None	3.11352	3.55535	0.441833
2	82	3AFC Vib	1	22.5	22.5	TRUE	FALSE	None	None	1	TRUE	None	3.11352	3.11352	0
2	83	3AFC Vib	1	22.5	22.5	TRUE	FALSE	None	None	1	TRUE	None	3.11352	3.11352	0
2	84	3AFC Vib	1	22.5	10	TRUE	FALSE	None	None	1	TRUE	None	3.11352	2.30259	-0.81093
2	85	3AFC Vib	1	35	22.5	TRUE	FALSE	None	None	1	TRUE	None	3.55535	3.11352	-0.441833
2	86	3AFC Vib	1	35	35	TRUE	FALSE	None	None	1	TRUE	None	3.55535	3.55535	0
2	87	3AFC Vib	1	10	10	TRUE	FALSE	None	None	1	TRUE	None	2.30259	2.30259	0
2	88	3AFC Vib	1	35	35	TRUE	FALSE	None	None	1	TRUE	None	3.55535	3.55535	0
2	89	3AFC Vib	1	22.5	35	TRUE	FALSE	None	None	1	TRUE	None	3.11352	3.55535	0.441833
2	90	3AFC Vib	1	35	35	TRUE	FALSE	None	None	1	TRUE	None	3.55535	3.55535	0
2	91	3AFC Vib	1	10	10	TRUE	FALSE	None	None	1	TRUE	None	2.30259	2.30259	0
2	92	3AFC Vib	1	35	22.5	TRUE	FALSE	None	None	1	TRUE	None	3.55535	3.11352	-0.441833
2	93	3AFC Vib	1	35	35	TRUE	FALSE	None	None	1	TRUE	None	3.55535	3.55535	0
2	94	3AFC Vib	1	22.5	22.5	TRUE	FALSE	None	None	1	TRUE	None	3.11352	3.11352	0
2	95	3AFC Vib	1	35	35	TRUE	FALSE	None	None	1	TRUE	None	3.55535	3.55535	0
2	96	3AFC Vib	1	35	35	TRUE	FALSE	None	None	1	TRUE	None	3.55535	3.55535	0
2	97	3AFC Vib	1	10	22.5	TRUE	FALSE	None	None	1	TRUE	None	2.30259	3.11352	0.81093
2	98	3AFC Vib	1	10	22.5	TRUE	FALSE	None	None	1	TRUE	None	2.30259	3.11352	0.81093
2	99	3AFC Vib	1	10	10	TRUE	FALSE	None	None	1	TRUE	None	2.30259	2.30259	0
2	100	3AFC Vib	1	22.5	22.5	TRUE	FALSE	None	None	1	TRUE	None	3.11352	3.11352	0
2	101	3AFC Vib	1	35	22.5	TRUE	FALSE	None	None	1	TRUE	None	3.55535	3.11352	-0.441833
2	102	3AFC Vib	1	35	22.5	TRUE	FALSE	None	None	1	TRUE	None	3.55535	3.11352	-0.441833
2	103	3AFC Vib	1	35	35	TRUE	FALSE	None	None	1	TRUE	None	3.55535	3.55535	0
2	104	3AFC Vib	1	35	10	TRUE	FALSE	None	None	1	TRUE	None	3.55535	2.30259	-1.25276
2	105	3AFC Vib	1	22.5	35	TRUE	FALSE	None	None	1	TRUE	None	3.11352	3.55535	0.441833
2	106	3AFC Vib	1	22.5	35	TRUE	FALSE	None	None	1	TRUE	None	3.11352	3.55535	0.441833
2	107	3AFC Vib	1	10	10	TRUE	FALSE	None	None	1	TRUE	None	2.30259	2.30259	0
2	108	3AFC Vib	1	10	10	TRUE	FALSE	None	None	1	TRUE	None	2.30259	2.30259	0
2	109	3AFC Vib	1	10	10	TRUE	FALSE	None	None	1	TRUE	None	2.30259	2.30259	0
2	110	3AFC Vib	1	10	10	TRUE	FALSE	None	None	1	TRUE	None	2.30259	2.30259	0
2	111	3AFC Vib	1	35	22.5	TRUE	FALSE	None	None	1	TRUE	None	3.55535	3.11352	-0.441833
2	112	3AFC Vib	1	22.5	35	TRUE	FALSE	None	None	1	TRUE	None	3.11352	3.55535	0.441833
2	113	3AFC Vib	1	10	35	TRUE	FALSE	None	None	1	TRUE	None	2.30259	3.55535	1.25276
2	114	3AFC Vib	1	35	35	TRUE	FALSE	None	None	1	TRUE	None	3.55535	3.55535	0
2	115	3AFC Vib	1	10	10	TRUE	FALSE	None	None	1	TRUE	None	2.30259	2.30259	0
2	116	3AFC Vib	1	10	10	TRUE	FALSE	None	None	1	TRUE	None	2.30259	2.30259	0
2	117	3AFC Vib	1	10	10	TRUE	FALSE	None	None	1	TRUE	None	2.30259	2.30259	0
2	118	3AFC Vib	1	10	22.5	TRUE	FALSE	None	None	1	TRUE	None	2.30259	3.11352	0.81093
2	119	3AFC Vib	1	22.5	22.5	TRUE	FALSE	None	None	1	TRUE	None	3.11352	3.11352	0
2	120	3AFC Vib	1	10	22.5	TRUE	FALSE	None	None	1	TRUE	None	2.30259	3.11352	0.81093
2	121	3AFC Vib	1	35	35	TRUE	FALSE	None	None	1	TRUE	None	3.55535	3.55535	0
2	122	3AFC Vib	1	35	22.5	TRUE	FALSE	None	None	1	TRUE	None	3.55535	3.11352	-0.441833
2	123	3AFC Vib	1	35	35	TRUE	FALSE	None	None	1	TRUE	None	3.55535	3.55535	0
2	124	3AFC Vib	1	10	22.5	TRUE	FALSE	None	None	1	TRUE	None	2.30259	3.11352	0.81093
2	125	3AFC Vib	1	35	35	TRUE	FALSE	None	None	1	TRUE	None	3.55535	3.55535	0
2	126	3AFC Vib	1	22.5	35	TRUE	FALSE	None	None	1	TRUE	None	3.11352	3.55535	0.441833
2	127	3AFC Vib	1	10	10	TRUE	FALSE	None	None	1	TRUE	None	2.30259	2.30259	0
2	128	3AFC Vib	1	22.5	10	TRUE	FALSE	None	None	1	TRUE	None	3.11352	2.30259	-0.81093
2	129	3AFC Vib	1	22.5	22.5	TRUE	FALSE	None	None	1	TRUE	None	3.11352	3.11352	0
2	130	3AFC Vib	1	10	22.5	TRUE	FALSE	None	None	1	TRUE	None	2.30259	3.11352	0.81093
2	131	3AFC Vib	1	35	22.5	TRUE	FALSE	None	None	1	TRUE	None	3.55535	3.11352	-0.441833
2	132	3AFC Vib	1	10	10	TRUE	FALSE	None	None	1	TRUE	None	2.30259	2.30259	0
2	133	3AFC Vib	1	10	10	TRUE	FALSE	None	None	1	TRUE	None	2.30259	2.30259	0
2	134	3AFC Vib	1	10	22.5	TRUE	FALSE	None	None	1	TRUE	None	2.30259	3.11352	0.81093
2	135	3AFC Vib	1	10	22.5	TRUE	FALSE	None	None	1	TRUE	None	2.30259	3.11352	0.81093
2	136	3AFC Vib	1	22.5	22.5	TRUE	FALSE	None	None	1	TRUE	None	3.11352	3.11352	0
2	137	3AFC Vib	1	35	22.5	TRUE	FALSE	None	None	1	TRUE	None	3.55535	3.11352	-0.441833
2	138	3AFC Vib	1	22.5	22.5	TRUE	FALSE	None	None	1	TRUE	None	3.11352	3.11352	0
2	139	3AFC Vib	1	10	10	TRUE	FALSE	None	None	1	TRUE	None	2.30259	2.30259	0
2	140	3AFC Vib	1	35	10	TRUE	FALSE	None	None	1	TRUE	None	3.55535	2.30259	-1.25276
2	141	3AFC Vib	1	22.5	22.5	TRUE	FALSE	None	None	1	TRUE	None	3.11352	3.11352	0
2	142	3AFC Vib	1	10	10	TRUE	FALSE	None	None	1	TRUE	None	2.30259	2.30259	0
2	143	3AFC Vib	1	35	35	TRUE	FALSE	None	None	1	TRUE	None	3.55535	3.55535	0
2	144	3AFC Vib	1	10	22.5	TRUE	FALSE	None	None	1	TRUE	None	2.30259	3.11352	0.81093
2	145	3AFC Vib	1	22.5	22.5	TRUE	FALSE	None	None	1	TRUE	None	3.11352	3.11352	0
2	146	3AFC Vib	1	10	10	TRUE	FALSE	None	None	1	TRUE	None	2.30259	2.30259	0
2	147	3AFC Vib	1	22.5	10	TRUE	FALSE	None	None	1	TRUE	None	3.11352	2.30259	-0.81093
2	148	3AFC Vib	1	22.5	22.5	TRUE	FALSE	None	None	1	TRUE	None	3.11352	3.11352	0
2	149	3AFC Vib	1	22.5	22.5	TRUE	FALSE	None	None	1	TRUE	None	3.11352	3.11352	0
2	150	5AFC Vib	1	10	10	TRUE	FALSE	None	None	1	TRUE	6	2.30259	2.30259	0
2	151	5AFC Vib	1	16.25	22.5	TRUE	FALSE	None	None	1	TRUE	None	2.78809	3.11352	0.325422
2	152	5AFC Vib	1	28.75	28.75	TRUE	FALSE	None	None	1	TRUE	None	3.35864	3.35864	0
2	153	5AFC Vib	1	10	16.25	TRUE	FALSE	None	None	1	TRUE	None	2.30259	2.78809	0.485508
2	154	5AFC Vib	1	16.25	22.5	TRUE	FALSE	None	None	1	TRUE	None	2.78809	3.11352	0.325422
2	155	5AFC Vib	1	16.25	16.25	TRUE	FALSE	None	None	1	TRUE	None	2.78809	2.78809	0
2	156	5AFC Vib	1	22.5	28.75	TRUE	FALSE	None	None	1	TRUE	None	3.11352	3.35864	0.245122
2	157	5AFC Vib	1	10	10	TRUE	FALSE	None	None	1	TRUE	None	2.30259	2.30259	0
2	158	5AFC Vib	1	28.75	35	TRUE	FALSE	None	None	1	TRUE	None	3.35864	3.55535	0.19671
2	159	5AFC Vib	1	22.5	28.75	TRUE	FALSE	None	None	1	TRUE	None	3.11352	3.35864	0.245122
2	160	5AFC Vib	1	10	10	TRUE	FALSE	None	None	1	TRUE	None	2.30259	2.30259	0
2	161	5AFC Vib	1	16.25	28.75	TRUE	FALSE	None	None	1	TRUE	None	2.78809	3.35864	0.570545
2	162	5AFC Vib	1	35	28.75	TRUE	FALSE	None	None	1	TRUE	None	3.55535	3.35864	-0.19671
2	163	5AFC Vib	1	22.5	28.75	TRUE	FALSE	None	None	1	TRUE	None	3.11352	3.35864	0.245122
2	164	5AFC Vib	1	10	10	TRUE	FALSE	None	None	1	TRUE	None	2.30259	2.30259	0
2	165	5AFC Vib	1	35	22.5	TRUE	FALSE	None	None	1	TRUE	None	3.55535	3.11352	-0.441833
2	166	5AFC Vib	1	28.75	28.75	TRUE	FALSE	None	None	1	TRUE	None	3.35864	3.35864	0
2	167	5AFC Vib	1	35	35	TRUE	FALSE	None	None	1	TRUE	None	3.55535	3.55535	0
2	168	5AFC Vib	1	28.75	35	TRUE	FALSE	None	None	1	TRUE	None	3.35864	3.55535	0.19671
2	169	5AFC Vib	1	22.5	28.75	TRUE	FALSE	None	None	1	TRUE	None	3.11352	3.35864	0.245122
2	170	5AFC Vib	1	28.75	22.5	TRUE	FALSE	None	None	1	TRUE	None	3.35864	3.11352	-0.245122
2	171	5AFC Vib	1	16.25	28.75	TRUE	FALSE	None	None	1	TRUE	None	2.78809	3.35864	0.570545
2	172	5AFC Vib	1	16.25	22.5	TRUE	FALSE	None	None	1	TRUE	None	2.78809	3.11352	0.325422
2	173	5AFC Vib	1	35	16.25	TRUE	FALSE	None	None	1	TRUE	None	3.55535	2.78809	-0.767255
2	174	5AFC Vib	1	22.5	28.75	TRUE	FALSE	None	None	1	TRUE	None	3.11352	3.35864	0.245122
2	175	5AFC Vib	1	35	22.5	TRUE	FALSE	None	None	1	TRUE	None	3.55535	3.11352	-0.441833
2	176	5AFC Vib	1	16.25	16.25	TRUE	FALSE	None	None	1	TRUE	None	2.78809	2.78809	0
2	177	5AFC Vib	1	22.5	16.25	TRUE	FALSE	None	None	1	TRUE	None	3.11352	2.78809	-0.325422
2	178	5AFC Vib	1	22.5	22.5	TRUE	FALSE	None	None	1	TRUE	None	3.11352	3.11352	0
2	179	5AFC Vib	1	35	28.75	TRUE	FALSE	None	None	1	TRUE	None	3.55535	3.35864	-0.19671
2	180	5AFC Vib	1	35	35	TRUE	FALSE	None	None	1	TRUE	None	3.55535	3.55535	0
2	181	5AFC Vib	1	16.25	35	TRUE	FALSE	None	None	1	TRUE	None	2.78809	3.55535	0.767255
2	182	5AFC Vib	1	16.25	22.5	TRUE	FALSE	None	None	1	TRUE	None	2.78809	3.11352	0.325422
2	183	5AFC Vib	1	28.75	16.25	TRUE	FALSE	None	None	1	TRUE	None	3.35864	2.78809	-0.570545
2	184	5AFC Vib	1	16.25	22.5	TRUE	FALSE	None	None	1	TRUE	None	2.78809	3.11352	0.325422
2	185	5AFC Vib	1	16.25	16.25	TRUE	FALSE	None	None	1	TRUE	None	2.78809	2.78809	0
2	186	5AFC Vib	1	22.5	22.5	TRUE	FALSE	None	None	1	TRUE	None	3.11352	3.11352	0
2	187	5AFC Vib	1	28.75	22.5	TRUE	FALSE	None	None	1	TRUE	None	3.35864	3.11352	-0.245122
2	188	5AFC Vib	1	16.25	28.75	TRUE	FALSE	None	None	1	TRUE	None	2.78809	3.35864	0.570545
2	189	5AFC Vib	1	28.75	22.5	TRUE	FALSE	None	None	1	TRUE	None	3.35864	3.11352	-0.245122
2	190	5AFC Vib	1	35	22.5	TRUE	FALSE	None	None	1	TRUE	None	3.55535	3.11352	-0.441833
2	191	5AFC Vib	1	22.5	22.5	TRUE	FALSE	None	None	1	TRUE	None	3.11352	3.11352	0
2	192	5AFC Vib	1	16.25	22.5	TRUE	FALSE	None	None	1	TRUE	None	2.78809	3.11352	0.325422
2	193	5AFC Vib	1	10	10	TRUE	FALSE	None	None	1	TRUE	None	2.30259	2.30259	0
2	194	5AFC Vib	1	28.75	28.75	TRUE	FALSE	None	None	1	TRUE	None	3.35864	3.35864	0
2	195	5AFC Vib	1	22.5	28.75	TRUE	FALSE	None	None	1	TRUE	None	3.11352	3.35864	0.245122
2	196	5AFC Vib	1	10	10	TRUE	FALSE	None	None	1	TRUE	None	2.30259	2.30259	0
2	197	5AFC Vib	1	16.25	22.5	TRUE	FALSE	None	None	1	TRUE	None	2.78809	3.11352	0.325422
2	198	5AFC Vib	1	22.5	16.25	TRUE	FALSE	None	None	1	TRUE	None	3.11352	2.78809	-0.325422
2	199	5AFC Vib	1	28.75	28.75	TRUE	FALSE	None	None	1	TRUE	None	3.35864	3.35864	0
2	200	5AFC Vib	1	35	35	TRUE	FALSE	None	None	1	TRUE	None	3.55535	3.55535	0
2	201	5AFC Vib	1	22.5	35	TRUE	FALSE	None	None	1	TRUE	None	3.11352	3.55535	0.441833
2	202	5AFC Vib	1	35	16.25	TRUE	FALSE	None	None	1	TRUE	None	3.55535	2.78809	-0.767255
2	203	5AFC Vib	1	28.75	16.25	TRUE	FALSE	None	None	1	TRUE	None	3.35864	2.78809	-0.570545
2	204	5AFC Vib	1	10	10	TRUE	FALSE	None	None	1	TRUE	None	2.30259	2.30259	0
2	205	5AFC Vib	1	10	10	TRUE	FALSE	None	None	1	TRUE	None	2.30259	2.30259	0
2	206	5AFC Vib	1	28.75	28.75	TRUE	FALSE	None	None	1	TRUE	None	3.35864	3.35864	0
2	207	5AFC Vib	1	35	35	TRUE	FALSE	None	None	1	TRUE	None	3.55535	3.55535	0
2	208	5AFC Vib	1	16.25	22.5	TRUE	FALSE	None	None	1	TRUE	None	2.78809	3.11352	0.325422
2	209	5AFC Vib	1	16.25	16.25	TRUE	FALSE	None	None	1	TRUE	None	2.78809	2.78809	0
2	210	5AFC Vib	1	16.25	16.25	TRUE	FALSE	None	None	1	TRUE	None	2.78809	2.78809	0
2	211	5AFC Vib	1	35	35	TRUE	FALSE	None	None	1	TRUE	None	3.55535	3.55535	0
2	212	5AFC Vib	1	35	28.75	TRUE	FALSE	None	None	1	TRUE	None	3.55535	3.35864	-0.19671
2	213	5AFC Vib	1	28.75	28.75	TRUE	FALSE	None	None	1	TRUE	None	3.35864	3.35864	0
2	214	5AFC Vib	1	22.5	22.5	TRUE	FALSE	None	None	1	TRUE	None	3.11352	3.11352	0
2	215	5AFC Vib	1	16.25	22.5	TRUE	FALSE	None	None	1	TRUE	None	2.78809	3.11352	0.325422
2	216	5AFC Vib	1	16.25	22.5	TRUE	FALSE	None	None	1	TRUE	None	2.78809	3.11352	0.325422
2	217	5AFC Vib	1	35	28.75	TRUE	FALSE	None	None	1	TRUE	None	3.55535	3.35864	-0.19671
2	218	5AFC Vib	1	22.5	28.75	TRUE	FALSE	None	None	1	TRUE	None	3.11352	3.35864	0.245122
2	219	5AFC Vib	1	16.25	22.5	TRUE	FALSE	None	None	1	TRUE	None	2.78809	3.11352	0.325422
2	220	5AFC Vib	1	35	35	TRUE	FALSE	None	None	1	TRUE	None	3.55535	3.55535	0
2	221	5AFC Vib	1	10	10	TRUE	FALSE	None	None	1	TRUE	None	2.30259	2.30259	0
2	222	5AFC Vib	1	22.5	16.25	TRUE	FALSE	None	None	1	TRUE	None	3.11352	2.78809	-0.325422
2	223	5AFC Vib	1	28.75	22.5	TRUE	FALSE	None	None	1	TRUE	None	3.35864	3.11352	-0.245122
2	224	5AFC Vib	1	28.75	35	TRUE	FALSE	None	None	1	TRUE	None	3.35864	3.55535	0.19671
2	225	5AFC Vib	1	22.5	28.75	TRUE	FALSE	None	None	1	TRUE	None	3.11352	3.35864	0.245122
2	226	5AFC Vib	1	35	28.75	TRUE	FALSE	None	None	1	TRUE	None	3.55535	3.35864	-0.19671
2	227	5AFC Vib	1	16.25	22.5	TRUE	FALSE	None	None	1	TRUE	None	2.78809	3.11352	0.325422
2	228	5AFC Vib	1	22.5	16.25	TRUE	FALSE	None	None	1	TRUE	None	3.11352	2.78809	-0.325422
2	229	5AFC Vib	1	28.75	35	TRUE	FALSE	None	None	1	TRUE	None	3.35864	3.55535	0.19671
2	230	5AFC Vib	1	10	22.5	TRUE	FALSE	None	None	1	TRUE	None	2.30259	3.11352	0.81093
2	231	5AFC Vib	1	10	10	TRUE	FALSE	None	None	1	TRUE	None	2.30259	2.30259	0
2	232	5AFC Vib	1	35	22.5	TRUE	FALSE	None	None	1	TRUE	None	3.55535	3.11352	-0.441833
2	233	5AFC Vib	1	10	16.25	TRUE	FALSE	None	None	1	TRUE	None	2.30259	2.78809	0.485508
2	234	5AFC Vib	1	35	16.25	TRUE	FALSE	None	None	1	TRUE	None	3.55535	2.78809	-0.767255
2	235	5AFC Vib	1	35	28.75	TRUE	FALSE	None	None	1	TRUE	None	3.55535	3.35864	-0.19671
2	236	5AFC Vib	1	16.25	16.25	TRUE	FALSE	None	None	1	TRUE	None	2.78809	2.78809	0
2	237	5AFC Vib	1	16.25	16.25	TRUE	FALSE	None	None	1	TRUE	None	2.78809	2.78809	0
2	238	5AFC Vib	1	35	28.75	TRUE	FALSE	None	None	1	TRUE	None	3.55535	3.35864	-0.19671
2	239	5AFC Vib	1	35	28.75	TRUE	FALSE	None	None	1	TRUE	None	3.55535	3.35864	-0.19671
2	240	5AFC Vib	1	22.5	35	TRUE	FALSE	None	None	1	TRUE	None	3.11352	3.55535	0.441833
2	241	5AFC Vib	1	22.5	22.5	TRUE	FALSE	None	None	1	TRUE	None	3.11352	3.11352	0
2	242	5AFC Vib	1	10	16.25	TRUE	FALSE	None	None	1	TRUE	None	2.30259	2.78809	0.485508
2	243	5AFC Vib	1	35	16.25	TRUE	FALSE	None	None	1	TRUE	None	3.55535	2.78809	-0.767255
2	244	5AFC Vib	1	10	10	TRUE	FALSE	None	None	1	TRUE	None	2.30259	2.30259	0
2	245	5AFC Vib	1	28.75	35	TRUE	FALSE	None	None	1	TRUE	None	3.35864	3.55535	0.19671
2	246	5AFC Vib	1	10	22.5	TRUE	FALSE	None	None	1	TRUE	None	2.30259	3.11352	0.81093
2	247	5AFC Vib	1	35	28.75	TRUE	FALSE	None	None	1	TRUE	None	3.55535	3.35864	-0.19671
2	248	5AFC Vib	1	10	10	TRUE	FALSE	None	None	1	TRUE	None	2.30259	2.30259	0
2	249	5AFC Vib	1	10	16.25	TRUE	FALSE	None	None	1	TRUE	None	2.30259	2.78809	0.485508
2	250	5AFC Vib	1	10	10	TRUE	FALSE	None	None	1	TRUE	None	2.30259	2.30259	0
2	251	5AFC Vib	1	22.5	22.5	TRUE	FALSE	None	None	1	TRUE	None	3.11352	3.11352	0
2	252	5AFC Vib	1	16.25	22.5	TRUE	FALSE	None	None	1	TRUE	None	2.78809	3.11352	0.325422
2	253	5AFC Vib	1	28.75	35	TRUE	FALSE	None	None	1	TRUE	None	3.35864	3.55535	0.19671
2	254	5AFC Vib	1	22.5	28.75	TRUE	FALSE	None	None	1	TRUE	None	3.11352	3.35864	0.245122
2	255	5AFC Vib	1	10	10	TRUE	FALSE	None	None	1	TRUE	None	2.30259	2.30259	0
2	256	5AFC Vib	1	28.75	28.75	TRUE	FALSE	None	None	1	TRUE	None	3.35864	3.35864	0
2	257	5AFC Vib	1	28.75	28.75	TRUE	FALSE	None	None	1	TRUE	None	3.35864	3.35864	0
2	258	5AFC Vib	1	35	35	TRUE	FALSE	None	None	1	TRUE	None	3.55535	3.55535	0
2	259	5AFC Vib	1	16.25	22.5	TRUE	FALSE	None	None	1	TRUE	None	2.78809	3.11352	0.325422
2	260	5AFC Vib	1	22.5	10	TRUE	FALSE	None	None	1	TRUE	None	3.11352	2.30259	-0.81093
2	261	5AFC Vib	1	10	16.25	TRUE	FALSE	None	None	1	TRUE	None	2.30259	2.78809	0.485508
2	262	5AFC Vib	1	16.25	22.5	TRUE	FALSE	None	None	1	TRUE	None	2.78809	3.11352	0.325422
2	263	5AFC Vib	1	35	28.75	TRUE	FALSE	None	None	1	TRUE	None	3.55535	3.35864	-0.19671
2	264	5AFC Vib	1	10	10	TRUE	FALSE	None	None	1	TRUE	None	2.30259	2.30259	0
2	265	5AFC Vib	1	28.75	28.75	TRUE	FALSE	None	None	1	TRUE	None	3.35864	3.35864	0
2	266	5AFC Vib	1	16.25	35	TRUE	FALSE	None	None	1	TRUE	None	2.78809	3.55535	0.767255
2	267	5AFC Vib	1	10	10	TRUE	FALSE	None	None	1	TRUE	None	2.30259	2.30259	0
2	268	5AFC Vib	1	22.5	22.5	TRUE	FALSE	None	None	1	TRUE	None	3.11352	3.11352	0
2	269	5AFC Vib	1	28.75	28.75	TRUE	FALSE	None	None	1	TRUE	None	3.35864	3.35864	0
2	270	5AFC Vib	1	16.25	16.25	TRUE	FALSE	None	None	1	TRUE	None	2.78809	2.78809	0
2	271	5AFC Vib	1	10	10	TRUE	FALSE	None	None	1	TRUE	None	2.30259	2.30259	0
2	272	5AFC Vib	1	22.5	22.5	TRUE	FALSE	None	None	1	TRUE	None	3.11352	3.11352	0
2	273	5AFC Vib	1	28.75	28.75	TRUE	FALSE	None	None	1	TRUE	None	3.35864	3.35864	0
2	274	5AFC Vib	1	10	10	TRUE	FALSE	None	None	1	TRUE	None	2.30259	2.30259	0
2	275	5AFC Vib	1	35	35	TRUE	FALSE	None	None	1	TRUE	None	3.55535	3.55535	0
2	276	5AFC Vib	1	10	16.25	TRUE	FALSE	None	None	1	TRUE	None	2.30259	2.78809	0.485508
2	277	5AFC Vib	1	10	16.25	TRUE	FALSE	None	None	1	TRUE	None	2.30259	2.78809	0.485508
2	278	5AFC Vib	1	35	28.75	TRUE	FALSE	None	None	1	TRUE	None	3.55535	3.35864	-0.19671
2	279	5AFC Vib	1	22.5	28.75	TRUE	FALSE	None	None	1	TRUE	None	3.11352	3.35864	0.245122
2	280	5AFC Vib	1	28.75	35	TRUE	FALSE	None	None	1	TRUE	None	3.35864	3.55535	0.19671
2	281	5AFC Vib	1	28.75	28.75	TRUE	FALSE	None	None	1	TRUE	None	3.35864	3.35864	0
2	282	5AFC Vib	1	22.5	16.25	TRUE	FALSE	None	None	1	TRUE	None	3.11352	2.78809	-0.325422
2	283	5AFC Vib	1	22.5	22.5	TRUE	FALSE	None	None	1	TRUE	None	3.11352	3.11352	0
2	284	5AFC Vib	1	35	22.5	TRUE	FALSE	None	None	1	TRUE	None	3.55535	3.11352	-0.441833
2	285	5AFC Vib	1	10	16.25	TRUE	FALSE	None	None	1	TRUE	None	2.30259	2.78809	0.485508
2	286	5AFC Vib	1	10	16.25	TRUE	FALSE	None	None	1	TRUE	None	2.30259	2.78809	0.485508
2	287	5AFC Vib	1	35	10	TRUE	FALSE	None	None	1	TRUE	None	3.55535	2.30259	-1.25276
2	288	5AFC Vib	1	16.25	22.5	TRUE	FALSE	None	None	1	TRUE	None	2.78809	3.11352	0.325422
2	289	5AFC Vib	1	28.75	35	TRUE	FALSE	None	None	1	TRUE	None	3.35864	3.55535	0.19671
2	290	5AFC Vib	1	22.5	28.75	TRUE	FALSE	None	None	1	TRUE	None	3.11352	3.35864	0.245122
2	291	5AFC Vib	1	28.75	22.5	TRUE	FALSE	None	None	1	TRUE	None	3.35864	3.11352	-0.245122
2	292	5AFC Vib	1	28.75	28.75	TRUE	FALSE	None	None	1	TRUE	None	3.35864	3.35864	0
2	293	5AFC Vib	1	10	22.5	TRUE	FALSE	None	None	1	TRUE	None	2.30259	3.11352	0.81093
2	294	5AFC Vib	1	28.75	28.75	TRUE	FALSE	None	None	1	TRUE	None	3.35864	3.35864	0
2	295	5AFC Vib	1	22.5	28.75	TRUE	FALSE	None	None	1	TRUE	None	3.11352	3.35864	0.245122
2	296	5AFC Vib	1	28.75	22.5	TRUE	FALSE	None	None	1	TRUE	None	3.35864	3.11352	-0.245122
2	297	5AFC Vib	1	16.25	22.5	TRUE	FALSE	None	None	1	TRUE	None	2.78809	3.11352	0.325422
2	298	5AFC Vib	1	22.5	22.5	TRUE	FALSE	None	None	1	TRUE	None	3.11352	3.11352	0
2	299	5AFC Vib	1	35	22.5	TRUE	FALSE	None	None	1	TRUE	None	3.55535	3.11352	-0.441833
2	300	2AFC Vib	2	10	35	TRUE	FALSE	None	None	1	TRUE	0	2.30259	3.55535	1.25276
2	301	2AFC Vib	2	35	35	TRUE	FALSE	None	None	1	TRUE	None	3.55535	3.55535	0
2	302	2AFC Vib	2	35	35	TRUE	FALSE	None	None	1	TRUE	None	3.55535	3.55535	0
2	303	2AFC Vib	2	10	10	TRUE	FALSE	None	None	1	TRUE	None	2.30259	2.30259	0
2	304	2AFC Vib	2	10	10	TRUE	FALSE	None	None	1	TRUE	None	2.30259	2.30259	0
2	305	2AFC Vib	2	10	10	TRUE	FALSE	None	None	1	TRUE	None	2.30259	2.30259	0
2	306	2AFC Vib	2	35	35	TRUE	FALSE	None	None	1	TRUE	None	3.55535	3.55535	0
2	307	2AFC Vib	2	35	35	TRUE	FALSE	None	None	1	TRUE	None	3.55535	3.55535	0
2	308	3AFC Vib	2	10	10	TRUE	FALSE	None	None	1	TRUE	3	2.30259	2.30259	0
2	309	3AFC Vib	2	10	10	TRUE	FALSE	None	None	1	TRUE	None	2.30259	2.30259	0
2	310	3AFC Vib	2	35	35	TRUE	FALSE	None	None	1	TRUE	None	3.55535	3.55535	0
2	311	3AFC Vib	2	22.5	22.5	TRUE	FALSE	None	None	1	TRUE	None	3.11352	3.11352	0
2	312	3AFC Vib	2	22.5	22.5	TRUE	FALSE	None	None	1	TRUE	None	3.11352	3.11352	0
2	313	3AFC Vib	2	35	22.5	TRUE	FALSE	None	None	1	TRUE	None	3.55535	3.11352	-0.441833
2	314	3AFC Vib	2	22.5	22.5	TRUE	FALSE	None	None	1	TRUE	None	3.11352	3.11352	0
2	315	3AFC Vib	2	35	35	TRUE	FALSE	None	None	1	TRUE	None	3.55535	3.55535	0
2	316	3AFC Vib	2	22.5	22.5	TRUE	FALSE	None	None	1	TRUE	None	3.11352	3.11352	0
2	317	3AFC Vib	2	35	22.5	TRUE	FALSE	None	None	1	TRUE	None	3.55535	3.11352	-0.441833
2	318	3AFC Vib	2	10	22.5	TRUE	FALSE	None	None	1	TRUE	None	2.30259	3.11352	0.81093
2	319	3AFC Vib	2	10	10	TRUE	FALSE	None	None	1	TRUE	None	2.30259	2.30259	0
2	320	5AFC Vib	2	16.25	28.75	TRUE	FALSE	None	None	1	TRUE	6	2.78809	3.35864	0.570545
2	321	5AFC Vib	2	10	10	TRUE	FALSE	None	None	1	TRUE	None	2.30259	2.30259	0
2	322	5AFC Vib	2	35	28.75	TRUE	FALSE	None	None	1	TRUE	None	3.55535	3.35864	-0.19671
2	323	5AFC Vib	2	10	10	TRUE	FALSE	None	None	1	TRUE	None	2.30259	2.30259	0
2	324	5AFC Vib	2	35	28.75	TRUE	FALSE	None	None	1	TRUE	None	3.55535	3.35864	-0.19671
2	325	5AFC Vib	2	16.25	16.25	TRUE	FALSE	None	None	1	TRUE	None	2.78809	2.78809	0
2	326	5AFC Vib	2	35	22.5	TRUE	FALSE	None	None	1	TRUE	None	3.55535	3.11352	-0.441833
2	327	5AFC Vib	2	10	10	TRUE	FALSE	None	None	1	TRUE	None	2.30259	2.30259	0
2	328	5AFC Vib	2	16.25	28.75	TRUE	FALSE	None	None	1	TRUE	None	2.78809	3.35864	0.570545
2	329	5AFC Vib	2	22.5	22.5	TRUE	FALSE	None	None	1	TRUE	None	3.11352	3.11352	0
2	330	5AFC Vib	2	16.25	28.75	TRUE	FALSE	None	None	1	TRUE	None	2.78809	3.35864	0.570545
2	331	5AFC Vib	2	28.75	28.75	TRUE	FALSE	None	None	1	TRUE	None	3.35864	3.35864	0
2	332	5AFC Vib	2	28.75	28.75	TRUE	FALSE	None	None	1	TRUE	None	3.35864	3.35864	0
2	333	5AFC Vib	2	35	35	TRUE	FALSE	None	None	1	TRUE	None	3.55535	3.55535	0
2	334	5AFC Vib	2	22.5	22.5	TRUE	FALSE	None	None	1	TRUE	None	3.11352	3.11352	0
2	335	5AFC Vib	2	22.5	22.5	TRUE	FALSE	None	None	1	TRUE	None	3.11352	3.11352	0
2	336	5AFC Vib	2	10	10	TRUE	FALSE	None	None	1	TRUE	None	2.30259	2.30259	0
2	337	5AFC Vib	2	28.75	28.75	TRUE	FALSE	None	None	1	TRUE	None	3.35864	3.35864	0
2	338	5AFC Vib	2	22.5	16.25	TRUE	FALSE	None	None	1	TRUE	None	3.11352	2.78809	-0.325422
2	339	5AFC Vib	2	28.75	22.5	TRUE	FALSE	None	None	1	TRUE	None	3.35864	3.11352	-0.245122
2	340	Vib	2	17.568	15.8284	TRUE	FALSE	None	None	1	TRUE	10	2.86608	2.76181	-0.104272
2	341	Vib	2	18.4744	11.8254	TRUE	FALSE	None	None	1	TRUE	None	2.91639	2.47025	-0.446141
2	342	Vib	2	29.0551	29.7859	TRUE	FALSE	None	None	1	TRUE	None	3.36919	3.39403	0.0248398
2	343	Vib	2	18.5676	11.4978	TRUE	FALSE	None	None	1	TRUE	None	2.92142	2.44216	-0.479262
2	344	Vib	2	11.0586	10.1631	TRUE	FALSE	None	None	1	TRUE	None	2.40321	2.31876	-0.0844465
2	345	Vib	2	15.3365	14.9212	TRUE	FALSE	None	None	1	TRUE	None	2.73024	2.70278	-0.0274532
2	346	Vib	2	13.9383	16.9693	TRUE	FALSE	None	None	1	TRUE	None	2.63464	2.8314	0.196762
2	347	Vib	2	18.2895	15.6214	TRUE	FALSE	None	None	1	TRUE	None	2.90633	2.74864	-0.157687
2	348	Vib	2	18.1064	16.4231	TRUE	FALSE	None	None	1	TRUE	None	2.89626	2.79869	-0.0975725
2	349	Vib	2	13.8684	17.6433	TRUE	FALSE	None	None	1	TRUE	None	2.62961	2.87036	0.240744
2	350	Vib	2	10.4107	14.7247	TRUE	FALSE	None	None	1	TRUE	None	2.34283	2.68953	0.346691
2	351	Vib	2	21.5927	20.373	TRUE	FALSE	None	None	1	TRUE	None	3.07236	3.01421	-0.0581427
2	352	Vib	2	30.401	29.7296	TRUE	FALSE	None	None	1	TRUE	None	3.41448	3.39214	-0.0223307
2	353	Vib	2	15.7272	26.1241	TRUE	FALSE	None	None	1	TRUE	None	2.75539	3.26286	0.507467
2	354	Vib	2	10.7298	11.312	TRUE	FALSE	None	None	1	TRUE	None	2.37302	2.42586	0.05284
2	355	Vib	2	26.1419	19.0367	TRUE	FALSE	None	None	1	TRUE	None	3.26354	2.94637	-0.317169
2	356	Vib	2	21.3765	24.7743	TRUE	FALSE	None	None	1	TRUE	None	3.06229	3.20981	0.147516
2	357	Vib	2	11.2834	14.2928	TRUE	FALSE	None	None	1	TRUE	None	2.42333	2.65975	0.236419
2	358	Vib	2	27.3528	17.7073	TRUE	FALSE	None	None	1	TRUE	None	3.30882	2.87398	-0.434844
2	359	Vib	2	20.3276	32.7299	TRUE	FALSE	None	None	1	TRUE	None	3.01198	3.48829	0.476309
2	360	Vib	2	12.4153	12.63	TRUE	FALSE	None	None	1	TRUE	None	2.51893	2.53608	0.0171503
2	361	Vib	2	26.0107	22.076	TRUE	FALSE	None	None	1	TRUE	None	3.25851	3.09449	-0.164019
2	362	Vib	2	18.3817	28.7096	TRUE	FALSE	None	None	1	TRUE	None	2.91136	3.35723	0.445873
2	363	Vib	2	11.6292	11.7312	TRUE	FALSE	None	None	1	TRUE	None	2.45352	2.46225	0.00873256
2	364	Vib	2	21.9211	13.7333	TRUE	FALSE	None	None	1	TRUE	None	3.08745	2.61982	-0.467625
2	365	Vib	2	27.4908	28.2668	TRUE	FALSE	None	None	1	TRUE	None	3.31385	3.34169	0.0278369
2	366	Vib	2	13.7988	20.3171	TRUE	FALSE	None	None	1	TRUE	None	2.62458	3.01146	0.386881
2	367	Vib	2	14.6575	12.7737	TRUE	FALSE	None	None	1	TRUE	None	2.68495	2.54739	-0.137567
2	368	Vib	2	15.9664	11.3925	TRUE	FALSE	None	None	1	TRUE	None	2.77048	2.43296	-0.337528
2	369	Vib	2	17.9251	13.1304	TRUE	FALSE	None	None	1	TRUE	None	2.8862	2.57493	-0.311269
2	370	Vib	2	28.0497	22.0067	TRUE	FALSE	None	None	1	TRUE	None	3.33398	3.09135	-0.242628
2	371	Vib	2	14.9555	23.6461	TRUE	FALSE	None	None	1	TRUE	None	2.70508	3.1632	0.458121
2	372	Vib	2	12.8603	15.0209	TRUE	FALSE	None	None	1	TRUE	None	2.55414	2.70944	0.155296
2	373	Vib	2	32.7841	29.7286	TRUE	FALSE	None	None	1	TRUE	None	3.48994	3.39211	-0.0978318
2	374	Vib	2	12.1068	10.5076	TRUE	FALSE	None	None	1	TRUE	None	2.49377	2.3521	-0.14167
2	375	Vib	2	10.0504	10	TRUE	FALSE	None	None	1	TRUE	None	2.30762	2.30259	-0.00503118
2	376	Vib	2	16.3731	13.4013	TRUE	FALSE	None	None	1	TRUE	None	2.79564	2.59535	-0.200286
2	377	Vib	2	17.6566	27.642	TRUE	FALSE	None	None	1	TRUE	None	2.87111	3.31934	0.448228
2	378	Vib	2	29.6458	22.9385	TRUE	FALSE	None	None	1	TRUE	None	3.38932	3.13282	-0.256502
2	379	Vib	2	29.7953	18.6344	TRUE	FALSE	None	None	1	TRUE	None	3.39435	2.92501	-0.469342
2	380	Vib	2	25.3646	25.7826	TRUE	FALSE	None	None	1	TRUE	None	3.23335	3.2497	0.0163452
2	381	Vib	2	17.2179	26.3163	TRUE	FALSE	None	None	1	TRUE	None	2.84595	3.27019	0.424235
2	382	Vib	2	15.4916	16.3848	TRUE	FALSE	None	None	1	TRUE	None	2.7403	2.79636	0.0560584
2	383	Vib	2	29.9456	30.7278	TRUE	FALSE	None	None	1	TRUE	None	3.39938	3.42517	0.0257867
2	384	Vib	2	19.2332	26.3009	TRUE	FALSE	None	None	1	TRUE	None	2.95664	3.2696	0.312964
2	385	Vib	2	23.9989	35	TRUE	FALSE	None	None	1	TRUE	None	3.17801	3.55535	0.377338
2	386	Vib	2	16.7902	26.5283	TRUE	FALSE	None	None	1	TRUE	None	2.8208	3.27821	0.457418
2	387	Vib	2	10.1521	10	TRUE	FALSE	None	None	1	TRUE	None	2.31768	2.30259	-0.0150935
2	388	Vib	2	34.3027	31.1589	TRUE	FALSE	None	None	1	TRUE	None	3.53522	3.4391	-0.0961247
2	389	Vib	2	29.349	35	TRUE	FALSE	None	None	1	TRUE	None	3.37926	3.55535	0.176091
2	390	Vib	2	16.5387	13.0484	TRUE	FALSE	None	None	1	TRUE	13	2.8057	2.56866	-0.23704
2	391	Vib	2	22.8214	16.7887	TRUE	FALSE	None	None	1	TRUE	None	3.1277	2.82071	-0.30699
2	392	Vib	2	20.9506	16.818	TRUE	FALSE	None	None	1	TRUE	None	3.04217	2.82245	-0.219721
2	393	Vib	2	29.2017	22.7576	TRUE	FALSE	None	None	1	TRUE	None	3.37423	3.1249	-0.249325
2	394	Vib	2	16.706	16.476	TRUE	FALSE	None	None	1	TRUE	None	2.81577	2.80191	-0.013858
2	395	Vib	2	20.2256	22.2771	TRUE	FALSE	None	None	1	TRUE	None	3.00695	3.10356	0.0966096
2	396	Vib	2	32.1309	32.7172	TRUE	FALSE	None	None	1	TRUE	None	3.46982	3.4879	0.0180829
2	397	Vib	2	20.6368	22.1225	TRUE	FALSE	None	None	1	TRUE	None	3.02707	3.09659	0.0695185
2	398	Vib	2	32.4558	35	TRUE	FALSE	None	None	1	TRUE	None	3.47988	3.55535	0.0754676
2	399	Vib	2	13.456	10.623	TRUE	FALSE	None	None	1	TRUE	None	2.59942	2.36302	-0.236404
2	400	Vib	2	19.6242	13.9253	TRUE	FALSE	None	None	1	TRUE	None	2.97676	2.63371	-0.343054
2	401	Vib	2	14.2934	16.2312	TRUE	FALSE	None	None	1	TRUE	None	2.6598	2.78694	0.127139
2	402	Vib	2	13.5239	16.3449	TRUE	FALSE	None	None	1	TRUE	None	2.60446	2.79392	0.189462
2	403	Vib	2	11.8656	10	TRUE	FALSE	None	None	1	TRUE	None	2.47365	2.30259	-0.17106
2	404	Vib	2	34.8244	30.1477	TRUE	FALSE	None	None	1	TRUE	None	3.55032	3.40611	-0.144209
2	405	Vib	2	11.1144	15.4008	TRUE	FALSE	None	None	1	TRUE	None	2.40824	2.73442	0.326181
2	406	Vib	2	26.9431	27.3807	TRUE	FALSE	None	None	1	TRUE	None	3.29373	3.30984	0.0161109
2	407	Vib	2	24.6103	29.4788	TRUE	FALSE	None	None	1	TRUE	None	3.20317	3.38367	0.180507
2	408	Vib	2	10.4632	10	TRUE	FALSE	None	None	1	TRUE	None	2.34787	2.30259	-0.0452806
2	409	Vib	2	18.6613	17.0748	TRUE	FALSE	None	None	1	TRUE	None	2.92645	2.83761	-0.088845
2	410	Vib	2	13.7295	15.4928	TRUE	FALSE	None	None	1	TRUE	None	2.61955	2.74038	0.120826
2	411	Vib	2	11.3975	11.598	TRUE	FALSE	None	None	1	TRUE	None	2.4334	2.45083	0.0174392
2	412	Vib	2	10.7839	10	TRUE	FALSE	None	None	1	TRUE	None	2.37805	2.30259	-0.0754676
2	413	Vib	2	10.569	12.3424	TRUE	FALSE	None	None	1	TRUE	None	2.35793	2.51304	0.155111
2	414	Vib	2	18.1977	17.2913	TRUE	FALSE	None	None	1	TRUE	None	2.9013	2.8502	-0.0510945
2	415	Vib	2	15.1067	16.8524	TRUE	FALSE	None	None	1	TRUE	None	2.71514	2.82449	0.109353
2	416	Vib	2	12.291	18.0289	TRUE	FALSE	None	None	1	TRUE	None	2.50886	2.89198	0.383114
2	417	Vib	2	31.9696	35	TRUE	FALSE	None	None	1	TRUE	None	3.46479	3.55535	0.0905612
2	418	Vib	2	16.8749	35	TRUE	FALSE	None	None	1	TRUE	None	2.82583	3.55535	0.729521
2	419	Vib	2	17.1315	22.6853	TRUE	FALSE	None	None	1	TRUE	None	2.84092	3.12172	0.280797
2	420	Vib	2	14.2217	13.1801	TRUE	FALSE	None	None	1	TRUE	None	2.65477	2.57871	-0.0760605
2	421	Vib	2	11.5709	11.2255	TRUE	FALSE	None	None	1	TRUE	None	2.44849	2.41819	-0.0302988
2	422	Vib	2	24.9846	32.0146	TRUE	FALSE	None	None	1	TRUE	None	3.21826	3.46619	0.247933
2	423	Vib	2	22.7069	30.5662	TRUE	FALSE	None	None	1	TRUE	None	3.12267	3.41989	0.297228
2	424	Vib	2	10	10	TRUE	FALSE	None	None	1	TRUE	None	2.30259	2.30259	0
2	425	Vib	2	16.1278	13.3902	TRUE	FALSE	None	None	1	TRUE	None	2.78055	2.59452	-0.186024
2	426	Vib	2	12.7315	14.8155	TRUE	FALSE	None	None	1	TRUE	None	2.54408	2.69568	0.151595
2	427	Vib	2	26.5395	20.8995	TRUE	FALSE	None	None	1	TRUE	None	3.27863	3.03973	-0.238907
2	428	Vib	2	12.9252	23.9823	TRUE	FALSE	None	None	1	TRUE	None	2.55918	3.17732	0.61814
2	429	Vib	2	10.9479	12.7914	TRUE	FALSE	None	None	1	TRUE	None	2.39315	2.54877	0.155628
2	430	Vib	2	14.3655	11.5558	TRUE	FALSE	None	None	1	TRUE	None	2.66483	2.44719	-0.217644
2	431	Vib	2	12.1679	15.7008	TRUE	FALSE	None	None	1	TRUE	None	2.4988	2.75371	0.254913
2	432	Vib	2	25.6211	26.7671	TRUE	FALSE	None	None	1	TRUE	None	3.24342	3.28717	0.0437578
2	433	Vib	2	34.6496	31.1325	TRUE	FALSE	None	None	1	TRUE	None	3.54529	3.43825	-0.107034
2	434	Vib	2	24.2416	26.786	TRUE	FALSE	None	None	1	TRUE	None	3.18807	3.28788	0.0998079
2	435	Vib	2	21.8111	22.4166	TRUE	FALSE	None	None	1	TRUE	None	3.08242	3.1098	0.0273827
2	436	Vib	2	18.7554	16.5252	TRUE	FALSE	None	None	1	TRUE	None	2.93148	2.80489	-0.126596
2	437	Vib	2	15.1829	14.7808	TRUE	FALSE	None	None	1	TRUE	None	2.72017	2.69333	-0.0268433
2	438	Vib	2	34.4757	13.464	TRUE	FALSE	None	None	1	TRUE	None	3.54025	2.60002	-0.940231
2	439	Vib	2	23.5208	17.2634	TRUE	FALSE	None	None	1	TRUE	None	3.15789	2.84859	-0.309296
2	440	Vib	2	27.7688	20.3602	TRUE	FALSE	None	None	1	TRUE	13	3.32391	3.01358	-0.310332
2	441	Vib	2	15.0309	12.5883	TRUE	FALSE	None	None	1	TRUE	None	2.71011	2.53277	-0.177344
2	442	Vib	2	12.2293	10.0919	TRUE	FALSE	None	None	1	TRUE	None	2.50383	2.31173	-0.192102
2	443	Vib	2	25.4925	12.9083	TRUE	FALSE	None	None	1	TRUE	None	3.23838	2.55787	-0.680512
2	444	Vib	2	31.1755	21.5048	TRUE	FALSE	None	None	1	TRUE	None	3.43963	3.06828	-0.371354
2	445	Vib	2	20.4302	28.3647	TRUE	FALSE	None	None	1	TRUE	None	3.01701	3.34514	0.328132
2	446	Vib	2	31.8092	21.8735	TRUE	FALSE	None	None	1	TRUE	None	3.45976	3.08527	-0.374482
2	447	Vib	2	10.2033	10	TRUE	FALSE	None	None	1	TRUE	None	2.32271	2.30259	-0.0201247
2	448	Vib	2	13.5921	11.4532	TRUE	FALSE	None	None	1	TRUE	None	2.60949	2.43827	-0.171217
2	449	Vib	2	31.6496	27.5525	TRUE	FALSE	None	None	1	TRUE	None	3.45472	3.31609	-0.13863
2	450	Vib	2	32.9494	32.0625	TRUE	FALSE	None	None	1	TRUE	None	3.49497	3.46769	-0.0272869
2	451	Vib	2	32.6195	28.3567	TRUE	FALSE	None	None	1	TRUE	None	3.48491	3.34486	-0.14005
2	452	Vib	2	17.8351	33.8336	TRUE	FALSE	None	None	1	TRUE	None	2.88117	3.52145	0.640283
2	453	Vib	2	16.2909	13.6724	TRUE	FALSE	None	None	1	TRUE	None	2.79061	2.61538	-0.175229
2	454	Vib	2	14.8058	23.7929	TRUE	FALSE	None	None	1	TRUE	None	2.69502	3.16939	0.474368
2	455	Vib	2	16.2092	27.7776	TRUE	FALSE	None	None	1	TRUE	None	2.78558	3.32423	0.53865
2	456	Vib	2	11.3403	10	TRUE	FALSE	None	None	1	TRUE	None	2.42836	2.30259	-0.125779
2	457	Vib	2	30.2484	25.6761	TRUE	FALSE	None	None	1	TRUE	None	3.40944	3.24556	-0.163884
2	458	Vib	2	14.5108	21.5379	TRUE	FALSE	None	None	1	TRUE	None	2.67489	3.06982	0.394924
2	459	Vib	2	20.0231	20.0307	TRUE	FALSE	None	None	1	TRUE	None	2.99689	2.99727	0.000378574
2	460	Vib	2	28.4762	26.9534	TRUE	FALSE	None	None	1	TRUE	None	3.34907	3.29411	-0.0549602
2	461	Vib	2	24.3639	23.9382	TRUE	FALSE	None	None	1	TRUE	None	3.1931	3.17547	-0.0176286
2	462	Vib	2	11.9255	17.3316	TRUE	FALSE	None	None	1	TRUE	None	2.47868	2.85253	0.373854
2	463	Vib	2	34.1305	25.86	TRUE	FALSE	None	None	1	TRUE	None	3.53019	3.2527	-0.277495
2	464	Vib	2	33.4505	31.91	TRUE	FALSE	None	None	1	TRUE	None	3.51007	3.46292	-0.047147
2	465	Vib	2	16.0469	17.9798	TRUE	FALSE	None	None	1	TRUE	None	2.77552	2.88925	0.113731
2	466	Vib	2	15.8065	19.7688	TRUE	FALSE	None	None	1	TRUE	None	2.76042	2.9841	0.223681
2	467	Vib	2	22.9365	25.7837	TRUE	FALSE	None	None	1	TRUE	None	3.13273	3.24974	0.117013
2	468	Vib	2	26.4063	23.0239	TRUE	FALSE	None	None	1	TRUE	None	3.2736	3.13653	-0.13707
2	469	Vib	2	31.3327	27.6583	TRUE	FALSE	None	None	1	TRUE	None	3.44466	3.31993	-0.124737
2	470	Vib	2	12.6676	21.8416	TRUE	FALSE	None	None	1	TRUE	None	2.53905	3.08382	0.544766
2	471	Vib	2	12.0461	13.8219	TRUE	FALSE	None	None	1	TRUE	None	2.48874	2.62626	0.137518
2	472	Vib	2	28.6199	31.4536	TRUE	FALSE	None	None	1	TRUE	None	3.3541	3.44851	0.0944131
2	473	Vib	2	23.4028	30.4309	TRUE	FALSE	None	None	1	TRUE	None	3.15285	3.41546	0.262606
2	474	Vib	2	33.1156	35	TRUE	FALSE	None	None	1	TRUE	None	3.50001	3.55535	0.0553429
2	475	Vib	2	14.0793	26.3558	TRUE	FALSE	None	None	1	TRUE	None	2.64471	3.27169	0.626982
2	476	Vib	2	24.8592	21.9077	TRUE	FALSE	None	None	1	TRUE	None	3.21323	3.08684	-0.126388
2	477	Vib	2	30.7084	23.5488	TRUE	FALSE	None	None	1	TRUE	None	3.42454	3.15907	-0.265464
2	478	Vib	2	30.0966	24.5881	TRUE	FALSE	None	None	1	TRUE	None	3.40441	3.20226	-0.202151
2	479	Vib	2	21.1625	24.5448	TRUE	FALSE	None	None	1	TRUE	None	3.05223	3.2005	0.148271
2	480	Vib	2	28.7642	22.6788	TRUE	FALSE	None	None	1	TRUE	None	3.35913	3.12143	-0.2377
2	481	Vib	2	28.3333	29.8266	TRUE	FALSE	None	None	1	TRUE	None	3.34404	3.3954	0.0513633
2	482	Vib	2	15.5697	14.3573	TRUE	FALSE	None	None	1	TRUE	None	2.74533	2.66426	-0.0810703
2	483	Vib	2	11.1704	12.3303	TRUE	FALSE	None	None	1	TRUE	None	2.41327	2.51206	0.0987906
2	484	Vib	2	24.7344	14.8923	TRUE	FALSE	None	None	1	TRUE	None	3.2082	2.70084	-0.507355
2	485	Vib	2	10.6759	12.6282	TRUE	FALSE	None	None	1	TRUE	None	2.36799	2.53593	0.167939
2	486	Vib	2	20.1241	17.3455	TRUE	FALSE	None	None	1	TRUE	None	3.00192	2.85333	-0.148588
2	487	Vib	2	23.1685	24.8354	TRUE	FALSE	None	None	1	TRUE	None	3.14279	3.21227	0.0694781
2	488	Vib	2	13.1879	18.3936	TRUE	FALSE	None	None	1	TRUE	None	2.5793	2.912	0.332704
2	489	Vib	2	10.516	12.0215	TRUE	FALSE	None	None	1	TRUE	None	2.3529	2.4867	0.133798
2	490	Vib	2	26.2738	28.9113	TRUE	FALSE	None	None	1	TRUE	13	3.26857	3.36423	0.0956608
2	491	Vib	2	23.8785	23.2966	TRUE	FALSE	None	None	1	TRUE	None	3.17298	3.14831	-0.0246718
2	492	Vib	2	23.0522	28.6744	TRUE	FALSE	None	None	1	TRUE	None	3.13776	3.356	0.218244
2	493	Vib	2	17.7456	24.2128	TRUE	FALSE	None	None	1	TRUE	None	2.87614	3.18688	0.310742
2	494	Vib	2	11.9856	15.7666	TRUE	FALSE	None	None	1	TRUE	None	2.48371	2.75789	0.274186
2	495	Vib	2	11.2268	10	TRUE	FALSE	None	None	1	TRUE	None	2.4183	2.30259	-0.115717
2	496	Vib	2	14.0086	20.4589	TRUE	FALSE	None	None	1	TRUE	None	2.63967	3.01842	0.378746
2	497	Vib	2	18.85	20.7615	TRUE	FALSE	None	None	1	TRUE	None	2.93651	3.0331	0.0965868
2	498	Vib	2	25.8802	23.7925	TRUE	FALSE	None	None	1	TRUE	None	3.25348	3.16937	-0.0841065
2	499	Vib	2	18.9451	27.602	TRUE	FALSE	None	None	1	TRUE	None	2.94154	3.31789	0.376342
2	500	Vib	2	22.5929	20.927	TRUE	FALSE	None	None	1	TRUE	None	3.11764	3.04104	-0.0765956
2	501	Vib	2	12.5408	15.8388	TRUE	FALSE	None	None	1	TRUE	None	2.52899	2.76246	0.233472
2	502	Vib	2	15.2595	14.882	TRUE	FALSE	None	None	1	TRUE	None	2.7252	2.70015	-0.0250516
2	503	Vib	2	20.8455	21.9539	TRUE	FALSE	None	None	1	TRUE	None	3.03714	3.08894	0.051807
2	504	Vib	2	17.0456	23.4182	TRUE	FALSE	None	None	1	TRUE	None	2.83589	3.15352	0.317626
2	505	Vib	2	13.3885	14.8278	TRUE	FALSE	None	None	1	TRUE	None	2.59439	2.6965	0.102107
2	506	Vib	2	12.9903	12.2406	TRUE	FALSE	None	None	1	TRUE	None	2.56421	2.50476	-0.0594456
2	507	Vib	2	10.8383	12.0985	TRUE	FALSE	None	None	1	TRUE	None	2.38308	2.49308	0.11
2	508	Vib	2	19.4277	17.4213	TRUE	FALSE	None	None	1	TRUE	None	2.9667	2.85769	-0.109008
2	509	Vib	2	17.4798	17.9688	TRUE	FALSE	None	None	1	TRUE	None	2.86105	2.88864	0.0275917
2	510	Vib	2	10.3585	10	TRUE	FALSE	None	None	1	TRUE	None	2.3378	2.30259	-0.0352182
2	511	Vib	2	13.6606	12.2584	TRUE	FALSE	None	None	1	TRUE	None	2.61452	2.50621	-0.108308
2	512	Vib	2	23.2853	20.14	TRUE	FALSE	None	None	1	TRUE	None	3.14782	3.00271	-0.145117
2	513	Vib	2	32.293	26.0002	TRUE	FALSE	None	None	1	TRUE	None	3.47485	3.2581	-0.216747
2	514	Vib	2	16.96	17.1989	TRUE	FALSE	None	None	1	TRUE	None	2.83086	2.84485	0.0139871
2	515	Vib	2	18.0155	20.9385	TRUE	FALSE	None	None	1	TRUE	None	2.89123	3.04159	0.150358
2	516	Vib	2	25.2373	21.8342	TRUE	FALSE	None	None	1	TRUE	None	3.22832	3.08348	-0.144844
2	517	Vib	2	22.4795	28.4409	TRUE	FALSE	None	None	1	TRUE	None	3.1126	3.34783	0.235223
2	518	Vib	2	19.8226	22.1129	TRUE	FALSE	None	None	1	TRUE	None	2.98683	3.09616	0.109334
2	519	Vib	2	27.9089	27.5839	TRUE	FALSE	None	None	1	TRUE	None	3.32895	3.31723	-0.0117118
2	520	Vib	2	14.8804	27.9024	TRUE	FALSE	None	None	1	TRUE	None	2.70005	3.32871	0.628663
2	521	Vib	2	19.7232	15.7192	TRUE	FALSE	None	None	1	TRUE	None	2.98179	2.75489	-0.226908
2	522	Vib	2	19.1367	15.1667	TRUE	FALSE	None	None	1	TRUE	None	2.95161	2.7191	-0.232503
2	523	Vib	2	13.0559	12.5484	TRUE	FALSE	None	None	1	TRUE	None	2.56924	2.5296	-0.0396412
2	524	Vib	2	24.4868	16.8447	TRUE	FALSE	None	None	1	TRUE	None	3.19813	2.82404	-0.374098
2	525	Vib	2	33.2827	25.0719	TRUE	FALSE	None	None	1	TRUE	None	3.50504	3.22175	-0.283287
2	526	Vib	2	23.7587	31.5494	TRUE	FALSE	None	None	1	TRUE	None	3.16795	3.45155	0.283606
2	527	Vib	2	14.1503	23.1056	TRUE	FALSE	None	None	1	TRUE	None	2.64974	3.14008	0.490339
2	528	Vib	2	26.6733	24.119	TRUE	FALSE	None	None	1	TRUE	None	3.28366	3.183	-0.100666
2	529	Vib	2	21.7016	27.6323	TRUE	FALSE	None	None	1	TRUE	None	3.07739	3.31898	0.241599
2	530	Vib	2	24.12	27.3023	TRUE	FALSE	None	None	1	TRUE	None	3.18304	3.30697	0.123929
2	531	Vib	2	15.4138	22.718	TRUE	FALSE	None	None	1	TRUE	None	2.73527	3.12316	0.387893
2	532	Vib	2	11.455	10	TRUE	FALSE	None	None	1	TRUE	None	2.43843	2.30259	-0.135842
2	533	Vib	2	13.1217	20.4999	TRUE	FALSE	None	None	1	TRUE	None	2.57427	3.02042	0.44615
2	534	Vib	2	31.019	20.7386	TRUE	FALSE	None	None	1	TRUE	None	3.4346	3.032	-0.402602
2	535	Vib	2	33.6192	30.6279	TRUE	FALSE	None	None	1	TRUE	None	3.5151	3.42191	-0.0931878
2	536	Vib	2	12.4779	25.2398	TRUE	FALSE	None	None	1	TRUE	None	2.52396	3.22842	0.704464
2	537	Vib	2	22.1428	14.3162	TRUE	FALSE	None	None	1	TRUE	None	3.09751	2.66139	-0.436117
2	538	Vib	2	10.1011	10	TRUE	FALSE	None	None	1	TRUE	None	2.31265	2.30259	-0.0100624
2	539	Vib	2	30.5543	25.178	TRUE	FALSE	None	None	1	TRUE	None	3.41951	3.22597	-0.193535
2	540	Vib	2	13.3213	13.1199	TRUE	FALSE	None	None	1	TRUE	13	2.58936	2.57413	-0.0152288
2	541	Vib	2	10.6223	12.0244	TRUE	FALSE	None	None	1	TRUE	None	2.36296	2.48693	0.123975
2	542	Vib	2	11.8061	13.4809	TRUE	FALSE	None	None	1	TRUE	None	2.46861	2.60127	0.13266
2	543	Vib	2	10.3065	12.4534	TRUE	FALSE	None	None	1	TRUE	None	2.33277	2.52199	0.18922
2	544	Vib	2	21.4843	12.4763	TRUE	FALSE	None	None	1	TRUE	None	3.06732	2.52383	-0.543494
2	545	Vib	2	28.1911	22.7974	TRUE	FALSE	None	None	1	TRUE	None	3.33901	3.12665	-0.212362
2	546	Vib	2	22.2545	30.7365	TRUE	FALSE	None	None	1	TRUE	None	3.10254	3.42545	0.322907
2	547	Vib	2	19.9226	19.2646	TRUE	FALSE	None	None	1	TRUE	None	2.99186	2.95827	-0.0335865
2	548	Vib	2	12.6041	13.3593	TRUE	FALSE	None	None	1	TRUE	None	2.53402	2.59221	0.0581908
2	549	Vib	2	11.5128	12.5309	TRUE	FALSE	None	None	1	TRUE	None	2.44346	2.5282	0.0847404
2	550	Vib	2	15.6483	20.0633	TRUE	FALSE	None	None	1	TRUE	None	2.75036	2.99889	0.248531
2	551	Vib	2	21.2692	16.5053	TRUE	FALSE	None	None	1	TRUE	None	3.05726	2.80368	-0.253579
2	552	Vib	2	14.584	15.5141	TRUE	FALSE	None	None	1	TRUE	None	2.67992	2.74175	0.0618248
2	553	Vib	2	15.8862	20.2029	TRUE	FALSE	None	None	1	TRUE	None	2.76545	3.00583	0.240372
2	554	Vib	2	22.3667	22.0838	TRUE	FALSE	None	None	1	TRUE	None	3.10757	3.09485	-0.012727
2	555	Vib	2	10.2547	11.0821	TRUE	FALSE	None	None	1	TRUE	None	2.32774	2.40533	0.0775935
2	556	Vib	2	33.7888	28.3265	TRUE	FALSE	None	None	1	TRUE	None	3.52013	3.3438	-0.176332
2	557	Vib	2	14.7315	22.5423	TRUE	FALSE	None	None	1	TRUE	None	2.68999	3.11539	0.425407
2	558	Vib	2	22.0316	25.3044	TRUE	FALSE	None	None	1	TRUE	None	3.09248	3.23098	0.1385
2	559	Vib	2	20.7409	21.0598	TRUE	FALSE	None	None	1	TRUE	None	3.03211	3.04736	0.0152585
2	560	Vib	2	17.3921	22.4214	TRUE	FALSE	None	None	1	TRUE	None	2.85601	3.11002	0.254001
2	561	Vib	2	28.9093	24.7361	TRUE	FALSE	None	None	1	TRUE	None	3.36416	3.20826	-0.155899
2	562	Vib	2	16.4557	22.4237	TRUE	FALSE	None	None	1	TRUE	None	2.80067	3.11012	0.309447
2	563	Vib	2	30.8633	20.5841	TRUE	FALSE	None	None	1	TRUE	None	3.42957	3.02452	-0.40505
2	564	Vib	2	12.7957	25.0327	TRUE	FALSE	None	None	1	TRUE	None	2.54911	3.22018	0.671069
2	565	Vib	2	16.6221	18.7118	TRUE	FALSE	None	None	1	TRUE	None	2.81073	2.92915	0.118418
2	566	Vib	2	27.6295	31.2143	TRUE	FALSE	None	None	1	TRUE	None	3.31888	3.44088	0.121992
2	567	Vib	2	20.5332	30.0973	TRUE	FALSE	None	None	1	TRUE	None	3.02204	3.40443	0.382392
2	568	Vib	2	25.1106	20.0605	TRUE	FALSE	None	None	1	TRUE	None	3.22329	2.99875	-0.22454
2	569	Vib	2	19.0406	22.9685	TRUE	FALSE	None	None	1	TRUE	None	2.94658	3.13412	0.187549
2	570	Vib	2	27.079	14.2428	TRUE	FALSE	None	None	1	TRUE	None	3.29876	2.65625	-0.642506
2	571	Vib	2	35	24.5483	TRUE	FALSE	None	None	1	TRUE	None	3.55535	3.20064	-0.354704
2	572	Vib	2	19.5257	35	TRUE	FALSE	None	None	1	TRUE	None	2.97173	3.55535	0.583616
2	573	Vib	2	31.4907	31.2215	TRUE	FALSE	None	None	1	TRUE	None	3.44969	3.44111	-0.00858626
2	574	Vib	2	25.7503	33.058	TRUE	FALSE	None	None	1	TRUE	None	3.24845	3.49826	0.249818
2	575	Vib	2	11.0031	11.3662	TRUE	FALSE	None	None	1	TRUE	None	2.39818	2.43064	0.032466
2	576	Vib	2	17.3048	13.574	TRUE	FALSE	None	None	1	TRUE	None	2.85098	2.60815	-0.242828
2	577	Vib	2	10.8929	12.934	TRUE	FALSE	None	None	1	TRUE	None	2.38812	2.55986	0.171746
2	578	Vib	2	21.0563	15.4119	TRUE	FALSE	None	None	1	TRUE	None	3.0472	2.73514	-0.312062
2	579	Vib	2	19.3302	15.3371	TRUE	FALSE	None	None	1	TRUE	None	2.96167	2.73027	-0.231398
2	580	Vib	2	11.7468	12.5786	TRUE	FALSE	None	None	1	TRUE	None	2.46358	2.532	0.0684174
2	581	Vib	2	23.6394	18.1803	TRUE	FALSE	None	None	1	TRUE	None	3.16292	2.90034	-0.262577
2	582	Vib	2	12.3529	10.1633	TRUE	FALSE	None	None	1	TRUE	None	2.51389	2.31879	-0.195109
2	583	Vib	2	27.2156	12.3788	TRUE	FALSE	None	None	1	TRUE	None	3.30379	2.51599	-0.787804
2	584	Vib	2	26.8079	19.1802	TRUE	FALSE	None	None	1	TRUE	None	3.2887	2.95388	-0.33482
2	585	Vib	2	33.9592	21.7874	TRUE	FALSE	None	None	1	TRUE	None	3.52516	3.08133	-0.443827
2	586	Vib	2	29.497	19.0118	TRUE	FALSE	None	None	1	TRUE	None	3.38429	2.94506	-0.439226
2	587	Vib	2	14.438	17.4656	TRUE	FALSE	None	None	1	TRUE	None	2.66986	2.86023	0.190372
2	588	Vib	2	13.2544	13.7387	TRUE	FALSE	None	None	1	TRUE	None	2.58433	2.62022	0.0358864
2	589	Vib	2	11.6879	11.7291	TRUE	FALSE	None	None	1	TRUE	None	2.45855	2.46208	0.00352488
2	590	Vis	2	10	10	FALSE	TRUE	13.8838	0.345222	None	TRUE	16	2.30259	2.30259	0
2	591	Vis	2	11.4935	10	FALSE	TRUE	10.8054	0.345222	None	TRUE	None	2.44178	2.30259	-0.139196
2	592	Vis	2	26.495	20.6589	FALSE	TRUE	23.2948	0.345222	None	TRUE	None	3.27696	3.02815	-0.248809
2	593	Vis	2	15.1829	17.9216	FALSE	TRUE	19.9303	0.345222	None	TRUE	None	2.72017	2.88601	0.165832
2	594	Vis	2	17.4505	10	FALSE	TRUE	10.6553	0.345222	None	TRUE	None	2.85937	2.30259	-0.556784
2	595	Vis	2	23.0522	26.2864	FALSE	TRUE	29.8188	0.345222	None	TRUE	None	3.13776	3.26905	0.131291
2	596	Vis	2	35	20.0113	FALSE	TRUE	25.2093	0.345222	None	TRUE	None	3.55535	2.9963	-0.55905
2	597	Vis	2	20.0567	18.0736	FALSE	TRUE	20.6394	0.345222	None	TRUE	None	2.99856	2.89445	-0.104111
2	598	Vis	2	30.452	19.0534	FALSE	TRUE	21.4648	0.345222	None	TRUE	None	3.41615	2.94725	-0.468904
2	599	Vis	2	13.21	22.3354	FALSE	TRUE	26.4645	0.345222	None	TRUE	None	2.58098	3.10617	0.525196
2	600	2AFC Vib	3	10	10	TRUE	FALSE	None	None	1	TRUE	0	2.30259	2.30259	0
2	601	2AFC Vib	3	35	35	TRUE	FALSE	None	None	1	TRUE	None	3.55535	3.55535	0
2	602	2AFC Vib	3	10	10	TRUE	FALSE	None	None	1	TRUE	None	2.30259	2.30259	0
2	603	2AFC Vib	3	10	10	TRUE	FALSE	None	None	1	TRUE	None	2.30259	2.30259	0
2	604	2AFC Vib	3	35	35	TRUE	FALSE	None	None	1	TRUE	None	3.55535	3.55535	0
2	605	2AFC Vib	3	10	10	TRUE	FALSE	None	None	1	TRUE	None	2.30259	2.30259	0
2	606	2AFC Vib	3	35	35	TRUE	FALSE	None	None	1	TRUE	None	3.55535	3.55535	0
2	607	2AFC Vib	3	35	35	TRUE	FALSE	None	None	1	TRUE	None	3.55535	3.55535	0
2	608	3AFC Vib	3	22.5	22.5	TRUE	FALSE	None	None	1	TRUE	3	3.11352	3.11352	0
2	609	3AFC Vib	3	10	10	TRUE	FALSE	None	None	1	TRUE	None	2.30259	2.30259	0
2	610	3AFC Vib	3	10	10	TRUE	FALSE	None	None	1	TRUE	None	2.30259	2.30259	0
2	611	3AFC Vib	3	35	35	TRUE	FALSE	None	None	1	TRUE	None	3.55535	3.55535	0
2	612	3AFC Vib	3	35	35	TRUE	FALSE	None	None	1	TRUE	None	3.55535	3.55535	0
2	613	3AFC Vib	3	22.5	22.5	TRUE	FALSE	None	None	1	TRUE	None	3.11352	3.11352	0
2	614	3AFC Vib	3	10	10	TRUE	FALSE	None	None	1	TRUE	None	2.30259	2.30259	0
2	615	3AFC Vib	3	22.5	22.5	TRUE	FALSE	None	None	1	TRUE	None	3.11352	3.11352	0
2	616	3AFC Vib	3	35	22.5	TRUE	FALSE	None	None	1	TRUE	None	3.55535	3.11352	-0.441833
2	617	3AFC Vib	3	10	10	TRUE	FALSE	None	None	1	TRUE	None	2.30259	2.30259	0
2	618	3AFC Vib	3	35	35	TRUE	FALSE	None	None	1	TRUE	None	3.55535	3.55535	0
2	619	3AFC Vib	3	22.5	35	TRUE	FALSE	None	None	1	TRUE	None	3.11352	3.55535	0.441833
2	620	5AFC Vib	3	16.25	16.25	TRUE	FALSE	None	None	1	TRUE	6	2.78809	2.78809	0
2	621	5AFC Vib	3	22.5	22.5	TRUE	FALSE	None	None	1	TRUE	None	3.11352	3.11352	0
2	622	5AFC Vib	3	35	35	TRUE	FALSE	None	None	1	TRUE	None	3.55535	3.55535	0
2	623	5AFC Vib	3	35	28.75	TRUE	FALSE	None	None	1	TRUE	None	3.55535	3.35864	-0.19671
2	624	5AFC Vib	3	22.5	28.75	TRUE	FALSE	None	None	1	TRUE	None	3.11352	3.35864	0.245122
2	625	5AFC Vib	3	28.75	28.75	TRUE	FALSE	None	None	1	TRUE	None	3.35864	3.35864	0
2	626	5AFC Vib	3	28.75	22.5	TRUE	FALSE	None	None	1	TRUE	None	3.35864	3.11352	-0.245122
2	627	5AFC Vib	3	28.75	22.5	TRUE	FALSE	None	None	1	TRUE	None	3.35864	3.11352	-0.245122
2	628	5AFC Vib	3	35	22.5	TRUE	FALSE	None	None	1	TRUE	None	3.55535	3.11352	-0.441833
2	629	5AFC Vib	3	28.75	22.5	TRUE	FALSE	None	None	1	TRUE	None	3.35864	3.11352	-0.245122
2	630	5AFC Vib	3	22.5	22.5	TRUE	FALSE	None	None	1	TRUE	None	3.11352	3.11352	0
2	631	5AFC Vib	3	10	10	TRUE	FALSE	None	None	1	TRUE	None	2.30259	2.30259	0
2	632	5AFC Vib	3	35	28.75	TRUE	FALSE	None	None	1	TRUE	None	3.55535	3.35864	-0.19671
2	633	5AFC Vib	3	10	10	TRUE	FALSE	None	None	1	TRUE	None	2.30259	2.30259	0
2	634	5AFC Vib	3	22.5	22.5	TRUE	FALSE	None	None	1	TRUE	None	3.11352	3.11352	0
2	635	5AFC Vib	3	10	16.25	TRUE	FALSE	None	None	1	TRUE	None	2.30259	2.78809	0.485508
2	636	5AFC Vib	3	16.25	16.25	TRUE	FALSE	None	None	1	TRUE	None	2.78809	2.78809	0
2	637	5AFC Vib	3	16.25	22.5	TRUE	FALSE	None	None	1	TRUE	None	2.78809	3.11352	0.325422
2	638	5AFC Vib	3	16.25	22.5	TRUE	FALSE	None	None	1	TRUE	None	2.78809	3.11352	0.325422
2	639	5AFC Vib	3	10	10	TRUE	FALSE	None	None	1	TRUE	None	2.30259	2.30259	0
2	642	Vib	3	10.3103	10	TRUE	FALSE	None	None	1	TRUE	None	2.33314	2.30259	-0.0305552
2	645	Vib	3	12.5755	14.6306	TRUE	FALSE	None	None	1	TRUE	None	2.53175	2.68312	0.151369
2	648	Vib	3	25.0091	27.7011	TRUE	FALSE	None	None	1	TRUE	None	3.21924	3.32147	0.102233
2	651	Vib	3	12.197	10	TRUE	FALSE	None	None	1	TRUE	None	2.50119	2.30259	-0.198609
2	654	Vib	3	13.3679	10.4571	TRUE	FALSE	None	None	1	TRUE	None	2.59286	2.34728	-0.245578
2	657	Vib	3	18.1453	11.2579	TRUE	FALSE	None	None	1	TRUE	None	2.89841	2.42107	-0.477344
2	660	Vib	3	11.6506	15.4531	TRUE	FALSE	None	None	1	TRUE	None	2.45536	2.73781	0.282446
2	663	Vib	3	17.8702	18.4307	TRUE	FALSE	None	None	1	TRUE	None	2.88313	2.91402	0.0308846
2	666	Vib	3	25.3941	21.3295	TRUE	FALSE	None	None	1	TRUE	None	3.23452	3.06009	-0.174429
2	669	Vib	3	27.41	16.6068	TRUE	FALSE	None	None	1	TRUE	None	3.31091	2.80981	-0.501096
2	672	Vib	3	30.9734	28.0971	TRUE	FALSE	None	None	1	TRUE	None	3.43313	3.33567	-0.0974616
2	675	Vib	3	27.8319	23.7996	TRUE	FALSE	None	None	1	TRUE	None	3.32618	3.16967	-0.156517
2	678	Vib	3	23.8888	20.3161	TRUE	FALSE	None	None	1	TRUE	None	3.17341	3.01141	-0.161995
2	681	Vib	3	14.6512	20.096	TRUE	FALSE	None	None	1	TRUE	None	2.68453	3.00052	0.315993
2	684	Vib	3	20.1934	18.0504	TRUE	FALSE	None	None	1	TRUE	None	3.00535	2.89317	-0.112189
2	687	Vib	3	32.9252	24.9987	TRUE	FALSE	None	None	1	TRUE	None	3.49424	3.21882	-0.275413
2	690	Vib	3	26.182	16.6811	TRUE	FALSE	None	None	1	TRUE	13	3.26507	2.81428	-0.450796
2	693	Vib	3	30.0413	16.3354	TRUE	FALSE	None	None	1	TRUE	None	3.40257	2.79333	-0.60924
2	696	Vib	3	23.5266	17.4106	TRUE	FALSE	None	None	1	TRUE	None	3.15813	2.85708	-0.301049
2	699	Vib	3	12.9657	11.9152	TRUE	FALSE	None	None	1	TRUE	None	2.5623	2.47781	-0.0844933
2	702	Vib	3	12.0121	10.8922	TRUE	FALSE	None	None	1	TRUE	None	2.48592	2.38805	-0.0978674
2	705	Vib	3	10.1539	10	TRUE	FALSE	None	None	1	TRUE	None	2.31786	2.30259	-0.0152776
2	708	Vib	3	10.6302	12.7283	TRUE	FALSE	None	None	1	TRUE	None	2.3637	2.54383	0.18013
2	711	Vib	3	24.2565	16.6216	TRUE	FALSE	None	None	1	TRUE	None	3.18869	2.8107	-0.377981
2	714	Vib	3	33.9467	19.928	TRUE	FALSE	None	None	1	TRUE	None	3.52479	2.99212	-0.532669
2	717	Vib	3	23.1699	16.9772	TRUE	FALSE	None	None	1	TRUE	None	3.14285	2.83187	-0.310983
2	720	Vib	3	17.3324	18.9961	TRUE	FALSE	None	None	1	TRUE	None	2.85258	2.94423	0.0916558
2	723	Vib	3	18.7083	20.3939	TRUE	FALSE	None	None	1	TRUE	None	2.92897	3.01524	0.0862693
2	726	Vib	3	15.5745	15.7167	TRUE	FALSE	None	None	1	TRUE	None	2.74564	2.75472	0.00908731
2	729	Vib	3	10	12.8564	TRUE	FALSE	None	None	1	TRUE	None	2.30259	2.55384	0.25126
2	732	Vib	3	15.1058	17.1818	TRUE	FALSE	None	None	1	TRUE	None	2.71508	2.84385	0.12877
2	735	Vib	3	15.8143	12.4608	TRUE	FALSE	None	None	1	TRUE	None	2.76091	2.52259	-0.238325
2	738	Vib	3	18.4246	16.7522	TRUE	FALSE	None	None	1	TRUE	None	2.91369	2.81853	-0.0951599
2	741	Vib	3	32.426	19.2743	TRUE	FALSE	None	None	1	TRUE	None	3.47896	2.95877	-0.520188
2	744	Vib	3	10.469	11.3295	TRUE	FALSE	None	None	1	TRUE	None	2.34842	2.42741	0.0789908
2	747	Vib	3	29.5858	20.8151	TRUE	FALSE	None	None	1	TRUE	None	3.38729	3.03568	-0.351616
2	750	Vib	3	28.6955	24.4042	TRUE	FALSE	None	None	1	TRUE	None	3.35674	3.19476	-0.161983
2	753	Vib	3	14.2103	13.3044	TRUE	FALSE	None	None	1	TRUE	None	2.65397	2.58809	-0.0658769
2	756	Vib	3	25.7851	26.2907	TRUE	FALSE	None	None	1	TRUE	None	3.2498	3.26921	0.0194179
2	759	Vib	3	10.7938	11.9116	TRUE	FALSE	None	None	1	TRUE	None	2.37897	2.47751	0.0985412
2	762	Vib	3	26.9944	25.1582	TRUE	FALSE	None	None	1	TRUE	None	3.29563	3.22519	-0.0704436
2	765	Vib	3	13.5737	15.034	TRUE	FALSE	None	None	1	TRUE	None	2.60814	2.71031	0.102174
2	768	Vib	3	15.3384	11.0341	TRUE	FALSE	None	None	1	TRUE	None	2.73036	2.40099	-0.329372
2	771	Vib	3	13.1653	11.0428	TRUE	FALSE	None	None	1	TRUE	None	2.57758	2.40178	-0.175806
2	774	Vib	3	21.1404	19.6685	TRUE	FALSE	None	None	1	TRUE	None	3.05119	2.97902	-0.072168
2	777	Vib	3	21.4659	14.0802	TRUE	FALSE	None	None	1	TRUE	None	3.06646	2.64477	-0.421696
2	780	Vib	3	19.8872	19.1372	TRUE	FALSE	None	None	1	TRUE	None	2.99008	2.95163	-0.038442
2	783	Vib	3	30.5038	30.8028	TRUE	FALSE	None	None	1	TRUE	None	3.41785	3.42761	0.00975718
2	786	Vib	3	17.0696	21.8016	TRUE	FALSE	None	None	1	TRUE	None	2.8373	3.08198	0.244682
2	789	Vib	3	11.474	10.941	TRUE	FALSE	None	None	1	TRUE	None	2.44008	2.39251	-0.0475691
2	792	Vib	3	10.96	12.7355	TRUE	FALSE	None	None	1	TRUE	None	2.39425	2.5444	0.150145
2	795	Vib	3	13.9949	11.4821	TRUE	FALSE	None	None	1	TRUE	None	2.63869	2.44079	-0.197906
2	798	Vib	3	22.4726	15.6907	TRUE	FALSE	None	None	1	TRUE	None	3.1123	2.75307	-0.359233
2	801	Vib	3	26.5851	20.5542	TRUE	FALSE	None	None	1	TRUE	None	3.28035	3.02306	-0.257287
2	804	Vib	3	12.3848	10.4286	TRUE	FALSE	None	None	1	TRUE	None	2.51647	2.34455	-0.171917
2	807	Vib	3	18.9963	27.5442	TRUE	FALSE	None	None	1	TRUE	None	2.94424	3.31579	0.371547
2	810	Vib	3	21.7964	26.608	TRUE	FALSE	None	None	1	TRUE	None	3.08174	3.28121	0.199468
2	813	Vib	3	31.9344	25.4284	TRUE	FALSE	None	None	1	TRUE	None	3.46368	3.23587	-0.227817
2	816	Vib	3	12.7691	11.4973	TRUE	FALSE	None	None	1	TRUE	None	2.54703	2.44211	-0.104913
2	819	Vib	3	16.556	16.8253	TRUE	FALSE	None	None	1	TRUE	None	2.80675	2.82288	0.016137
2	822	Vib	3	16.0577	18.1382	TRUE	FALSE	None	None	1	TRUE	None	2.77619	2.89802	0.121831
2	825	Vib	3	14.8768	20.738	TRUE	FALSE	None	None	1	TRUE	None	2.6998	3.03197	0.332164
2	828	Vib	3	20.5042	19.3113	TRUE	FALSE	None	None	1	TRUE	None	3.02063	2.96069	-0.0599393
2	831	Vib	3	20.8199	17.9095	TRUE	FALSE	None	None	1	TRUE	None	3.03591	2.88533	-0.150577
2	834	Vib	3	17.5992	14.9541	TRUE	FALSE	None	None	1	TRUE	None	2.86786	2.70499	-0.162869
2	837	Vib	3	34.4693	28.7345	TRUE	FALSE	None	None	1	TRUE	None	3.54007	3.3581	-0.181974
2	840	Vib	3	11.3	10	TRUE	FALSE	None	None	1	TRUE	13	2.42481	2.30259	-0.122221
2	843	Vib	3	14.4291	19.8815	TRUE	FALSE	None	None	1	TRUE	None	2.66925	2.98979	0.320544
2	846	Vib	3	16.3049	19.9963	TRUE	FALSE	None	None	1	TRUE	None	2.79147	2.99555	0.204077
2	849	Vib	3	24.63	25.8006	TRUE	FALSE	None	None	1	TRUE	None	3.20396	3.2504	0.0464331
2	852	Vib	3	29.1372	18.5578	TRUE	FALSE	None	None	1	TRUE	None	3.37202	2.92089	-0.451125
2	855	Vib	3	28.2604	14.7814	TRUE	FALSE	None	None	1	TRUE	None	3.34146	2.69337	-0.64809
2	858	Vib	3	11.83	11.6918	TRUE	FALSE	None	None	1	TRUE	None	2.47064	2.45889	-0.0117514
2	861	Vib	3	22.8186	20.2516	TRUE	FALSE	None	None	1	TRUE	None	3.12758	3.00823	-0.119343
2	864	Vib	3	13.7827	28.5397	TRUE	FALSE	None	None	1	TRUE	None	2.62341	3.3513	0.727881
2	867	Vib	3	19.5857	33.1602	TRUE	FALSE	None	None	1	TRUE	None	2.9748	3.50135	0.526552
2	870	Vib	3	22.1319	25.4679	TRUE	FALSE	None	None	1	TRUE	None	3.09702	3.23742	0.1404
2	873	Vib	3	33.4321	34.9507	TRUE	FALSE	None	None	1	TRUE	None	3.50952	3.55394	0.0444225
2	876	Vib	3	16.8108	16.4267	TRUE	FALSE	None	None	1	TRUE	None	2.82202	2.79891	-0.0231125
2	879	Vib	3	35	29.7702	TRUE	FALSE	None	None	1	TRUE	None	3.55535	3.39351	-0.161839
2	882	Vib	3	31.4502	34.2743	TRUE	FALSE	None	None	1	TRUE	None	3.4484	3.5344	0.0859912
2	885	Vib	3	11.1287	10.2057	TRUE	FALSE	None	None	1	TRUE	None	2.40953	2.32294	-0.0865858
2	888	Vib	3	19.2887	16.0603	TRUE	FALSE	None	None	1	TRUE	None	2.95952	2.77635	-0.183172
2	640	Vis	3	22.5	15.0363	FALSE	TRUE	17.9391	0.345222	None	TRUE	10	3.11352	2.71047	-0.403045
2	641	Vis	3	15.1058	19.1692	FALSE	TRUE	16.1874	0.345222	None	TRUE	None	2.71508	2.9533	0.238223
2	644	Vis	3	16.0577	16.5905	FALSE	TRUE	19.7938	0.345222	None	TRUE	None	2.77619	2.80883	0.0326397
2	647	Vis	3	25.7851	18.846	FALSE	TRUE	24.0784	0.345222	None	TRUE	None	3.2498	2.9363	-0.313496
2	650	Vis	3	13.5737	15.0514	FALSE	TRUE	15.9594	0.345222	None	TRUE	None	2.60814	2.71147	0.103331
2	653	Vis	3	23.1699	12.8453	FALSE	TRUE	15.1614	0.345222	None	TRUE	None	3.14285	2.55298	-0.589874
2	656	Vis	3	16.3049	11.7163	FALSE	TRUE	15.1122	0.345222	None	TRUE	None	2.79147	2.46098	-0.33049
2	659	Vis	3	14.8768	15.7809	FALSE	TRUE	18.0676	0.345222	None	TRUE	None	2.6998	2.7588	0.0589973
2	662	Vis	3	10.6302	10.1586	FALSE	TRUE	12.479	0.345222	None	TRUE	None	2.3637	2.31832	-0.0453759
2	665	Vis	3	23.8888	10	FALSE	TRUE	13.4007	0.345222	None	TRUE	None	3.17341	2.30259	-0.870823
2	668	Vis	3	31.4502	35	FALSE	TRUE	24.7406	0.345222	None	TRUE	None	3.4484	3.55535	0.106943
2	671	Vis	3	26.5851	14.1185	FALSE	TRUE	28.2517	0.345222	None	TRUE	None	3.28035	2.64748	-0.632869
2	674	Vis	3	31.9344	33.7505	FALSE	TRUE	24.7424	0.345222	None	TRUE	None	3.46368	3.51899	0.055312
2	677	Vis	3	17.8702	10	FALSE	TRUE	15.7359	0.345222	None	TRUE	None	2.88313	2.30259	-0.580549
2	680	Vis	3	33.4321	14.4495	FALSE	TRUE	21.5883	0.345222	None	TRUE	None	3.50952	2.67066	-0.838856
2	683	Vis	3	29.5858	35	FALSE	TRUE	33.1889	0.345222	None	TRUE	None	3.38729	3.55535	0.168054
2	686	Vis	3	24.2565	29.244	FALSE	TRUE	31.5277	0.345222	None	TRUE	None	3.18869	3.37567	0.186988
2	689	Vis	3	27.8319	30.2863	FALSE	TRUE	27.5726	0.345222	None	TRUE	None	3.32618	3.4107	0.0845118
2	692	Vis	3	18.4246	14.0829	FALSE	TRUE	19.2636	0.345222	None	TRUE	None	2.91369	2.64496	-0.268727
2	695	Vis	3	13.7827	12.294	FALSE	TRUE	13.0935	0.345222	None	TRUE	None	2.62341	2.50911	-0.114304
2	698	Vis	3	16.556	16.094	FALSE	TRUE	16.5903	0.345222	None	TRUE	None	2.80675	2.77845	-0.0282964
2	701	Vis	3	10.469	17.5205	FALSE	TRUE	20.3947	0.345222	None	TRUE	None	2.34842	2.86337	0.514952
2	704	Vis	3	28.2604	27.2755	FALSE	TRUE	24.2582	0.345222	None	TRUE	None	3.34146	3.30599	-0.0354726
2	707	Vis	3	32.426	28.6868	FALSE	TRUE	28.7711	0.345222	None	TRUE	None	3.47896	3.35644	-0.122524
2	710	Vis	3	12.197	15.9016	FALSE	TRUE	15.8492	0.345222	None	TRUE	None	2.50119	2.76642	0.265225
2	713	Vis	3	14.6512	12.6642	FALSE	TRUE	13.2105	0.345222	None	TRUE	None	2.68453	2.53878	-0.145745
2	716	Vis	3	10.1539	13.9688	FALSE	TRUE	17.6537	0.345222	None	TRUE	None	2.31786	2.63683	0.318967
2	719	Vis	3	18.9963	23.1249	FALSE	TRUE	20.1144	0.345222	None	TRUE	None	2.94424	3.14091	0.196668
2	722	Vis	3	17.0696	21.1377	FALSE	TRUE	13.8634	0.345222	None	TRUE	None	2.8373	3.05106	0.213757
2	725	Vis	3	24.63	18.7156	FALSE	TRUE	14.9358	0.345222	None	TRUE	None	3.20396	2.92936	-0.274608
2	728	Vis	3	29.1372	30.1974	FALSE	TRUE	31.4749	0.345222	None	TRUE	None	3.37202	3.40775	0.0357376
2	731	Vis	3	11.3	14.2413	FALSE	TRUE	14.0404	0.345222	None	TRUE	None	2.42481	2.65614	0.231339
2	734	Vis	3	11.1287	23.1792	FALSE	TRUE	18.3891	0.345222	None	TRUE	None	2.40953	3.14326	0.733728
2	737	Vis	3	21.4659	22.3831	FALSE	TRUE	25.4994	0.345222	None	TRUE	None	3.06646	3.1083	0.0418394
2	740	Vis	3	12.7691	10	FALSE	TRUE	12.1292	0.345222	None	TRUE	13	2.54703	2.30259	-0.244442
2	743	Vis	3	18.7083	17.4123	FALSE	TRUE	29.7193	0.345222	None	TRUE	None	2.92897	2.85718	-0.0717896
2	746	Vis	3	22.4726	17.9371	FALSE	TRUE	27.0593	0.345222	None	TRUE	None	3.1123	2.88687	-0.225425
2	749	Vis	3	27.41	23.9133	FALSE	TRUE	19.4362	0.345222	None	TRUE	None	3.31091	3.17444	-0.136471
2	752	Vis	3	25.3941	17.9294	FALSE	TRUE	15.9746	0.345222	None	TRUE	None	3.23452	2.88644	-0.348074
2	755	Vis	3	26.9944	18.5204	FALSE	TRUE	26.754	0.345222	None	TRUE	None	3.29563	2.91887	-0.376756
2	758	Vis	3	28.6955	26.1088	FALSE	TRUE	24.0861	0.345222	None	TRUE	None	3.35674	3.26227	-0.0944675
2	761	Vis	3	25.0091	21.3971	FALSE	TRUE	16.934	0.345222	None	TRUE	None	3.21924	3.06326	-0.155985
2	764	Vis	3	15.5745	10	FALSE	TRUE	10.5937	0.345222	None	TRUE	None	2.74564	2.30259	-0.44305
2	767	Vis	3	11.474	12.8316	FALSE	TRUE	14.739	0.345222	None	TRUE	None	2.44008	2.55191	0.111824
2	770	Vis	3	18.1453	26.3393	FALSE	TRUE	30.8249	0.345222	None	TRUE	None	2.89841	3.27106	0.372651
2	773	Vis	3	22.8186	27.9509	FALSE	TRUE	28.1538	0.345222	None	TRUE	None	3.12758	3.33045	0.202876
2	776	Vis	3	13.3679	14.2895	FALSE	TRUE	14.1679	0.345222	None	TRUE	None	2.59286	2.65953	0.0666675
2	779	Vis	3	17.5992	15.6476	FALSE	TRUE	23.3794	0.345222	None	TRUE	None	2.86786	2.75032	-0.11754
2	782	Vis	3	16.8108	11.5692	FALSE	TRUE	11.4156	0.345222	None	TRUE	None	2.82202	2.44835	-0.373675
2	785	Vis	3	13.9949	13.1719	FALSE	TRUE	17.0875	0.345222	None	TRUE	None	2.63869	2.57809	-0.060605
2	788	Vis	3	15.8143	13.9872	FALSE	TRUE	16.9061	0.345222	None	TRUE	None	2.76091	2.63814	-0.122768
2	791	Vis	3	19.5857	15.5676	FALSE	TRUE	12.0809	0.345222	None	TRUE	None	2.9748	2.74519	-0.229605
2	794	Vis	3	10.7938	15.0702	FALSE	TRUE	13.0583	0.345222	None	TRUE	None	2.37897	2.71272	0.333749
2	797	Vis	3	11.83	13.9197	FALSE	TRUE	18.8475	0.345222	None	TRUE	None	2.47064	2.6333	0.162666
2	800	Vis	3	19.8872	13.3708	FALSE	TRUE	13.0212	0.345222	None	TRUE	None	2.99008	2.59308	-0.397001
2	803	Vis	3	12.0121	14.6816	FALSE	TRUE	18.4536	0.345222	None	TRUE	None	2.48592	2.6866	0.200679
2	806	Vis	3	20.8199	12.2554	FALSE	TRUE	14.8885	0.345222	None	TRUE	None	3.03591	2.50596	-0.529946
2	809	Vis	3	20.5042	12.544	FALSE	TRUE	15.3308	0.345222	None	TRUE	None	3.02063	2.52924	-0.491389
2	812	Vis	3	23.5266	15.0136	FALSE	TRUE	19.1757	0.345222	None	TRUE	None	3.15813	2.70896	-0.449171
2	815	Vis	3	17.3324	18.5741	FALSE	TRUE	22.261	0.345222	None	TRUE	None	2.85258	2.92177	0.069187
2	818	Vis	3	12.9657	17.4748	FALSE	TRUE	26.1069	0.345222	None	TRUE	None	2.5623	2.86076	0.298454
2	821	Vis	3	12.5755	11.8594	FALSE	TRUE	15.0478	0.345222	None	TRUE	None	2.53175	2.47312	-0.0586294
2	824	Vis	3	30.9734	28.3877	FALSE	TRUE	32.3295	0.345222	None	TRUE	None	3.43313	3.34595	-0.087173
2	827	Vis	3	14.2103	10	FALSE	TRUE	13.5474	0.345222	None	TRUE	None	2.65397	2.30259	-0.351385
2	830	Vis	3	26.182	22.0949	FALSE	TRUE	27.6041	0.345222	None	TRUE	None	3.26507	3.09535	-0.169728
2	833	Vis	3	11.6506	13.5016	FALSE	TRUE	14.0516	0.345222	None	TRUE	None	2.45536	2.60281	0.147449
2	836	Vis	3	12.3848	15.0533	FALSE	TRUE	21.6359	0.345222	None	TRUE	None	2.51647	2.7116	0.195124
2	839	Vis	3	34.4693	15.1545	FALSE	TRUE	22.7265	0.345222	None	TRUE	None	3.54007	2.7183	-0.821772
2	842	Vis	3	10	13.1334	FALSE	TRUE	11.4207	0.345222	None	TRUE	None	2.30259	2.57516	0.272571
2	845	Vis	3	22.1319	27.0947	FALSE	TRUE	25.7562	0.345222	None	TRUE	None	3.09702	3.29934	0.202316
2	848	Vis	3	35	22.5436	FALSE	TRUE	20.7027	0.345222	None	TRUE	None	3.55535	3.11545	-0.439898
2	851	Vis	3	14.4291	10.9558	FALSE	TRUE	11.589	0.345222	None	TRUE	None	2.66925	2.39387	-0.275376
2	854	Vis	3	19.2887	12.2608	FALSE	TRUE	10.9954	0.345222	None	TRUE	None	2.95952	2.5064	-0.453117
2	857	Vis	3	13.1653	12.5531	FALSE	TRUE	13.4991	0.345222	None	TRUE	None	2.57758	2.52996	-0.047617
2	860	Vis	3	32.9252	25.2852	FALSE	TRUE	26.9795	0.345222	None	TRUE	None	3.49424	3.23022	-0.264017
2	863	Vis	3	15.3384	10.3941	FALSE	TRUE	13.0763	0.345222	None	TRUE	None	2.73036	2.34124	-0.389116
2	866	Vis	3	33.9467	29.791	FALSE	TRUE	32.2869	0.345222	None	TRUE	None	3.52479	3.39421	-0.130588
2	869	Vis	3	30.5038	20.9202	FALSE	TRUE	21.8446	0.345222	None	TRUE	None	3.41785	3.04072	-0.377133
2	872	Vis	3	21.1404	23.7264	FALSE	TRUE	19.2511	0.345222	None	TRUE	None	3.05119	3.16659	0.115399
2	875	Vis	3	10.3103	14.3981	FALSE	TRUE	10.8403	0.345222	None	TRUE	None	2.33314	2.6671	0.333959
2	878	Vis	3	30.0413	33.1184	FALSE	TRUE	30.8711	0.345222	None	TRUE	None	3.40257	3.50009	0.0975157
2	881	Vis	3	21.7964	12.8051	FALSE	TRUE	18.8018	0.345222	None	TRUE	None	3.08174	2.54984	-0.5319
2	884	Vis	3	10.96	12.2963	FALSE	TRUE	15.747	0.345222	None	TRUE	None	2.39425	2.5093	0.115045
2	887	Vis	3	20.1934	16.6129	FALSE	TRUE	19.6209	0.345222	None	TRUE	None	3.00535	2.81018	-0.195176
2	890	VisNew	3	35	29.4367	FALSE	TRUE	32.8887	0.207133	None	TRUE	14	3.55535	3.38224	-0.173107
2	891	VisNew	3	10	10.4408	FALSE	TRUE	10.6419	0.207133	None	TRUE	None	2.30259	2.34572	0.0431333
[truncated: 12,281 more rows]
